# Supplementary material for: A Frameshift Variant in the CHST9 Gene Identified by Family-Based Whole Genome Sequencing Is Associated with Schizophrenia in Chinese Population
Source: Sci Rep. 2019 Sep 3;9:12717. doi: 10.1038/s41598-019-49052-w (PMC6722128; doi:10.1038/s41598-019-49052-w)
Supplement: Supplementary file 1 — Table S1 Family Kinship Analysis [file 41598_2019_49052_MOESM1_ESM.xlsx]

## Sheet: 1
Family ID		35-02451	35-02451	35-02451	35-02451	35-02451	35-02497	35-02497	35-02497	35-02497	35-04480	35-04480	35-04480	35-04480	35-04480	35-04560	35-04560	35-04560	35-04560	35-04560	35-06277	35-06277	35-06277	35-06277	35-06277	35-07178	35-07178	35-07178	35-07178	35-50505	35-50505	35-50505	35-50505	35-50505	35-50505	35-92569	35-92569	35-92569	35-92569	35-92569	35-93327	35-93327	35-93327	35-93327	35-93327	35-93405	35-93405	35-93405	35-93405
	Sample ID	VCU01C06835	VCU01C06840	VCU01C06833	VCU01C06834	VCU01C06841	VCU01C07621	VCU01C07618	VCU01C07620	VCU01C07619	VCU01C07230	VCU01C07231	VCU01C07232	VCU01C07440	VCU01C07233	VCU01C08837	VCU01C08839	VCU01C08833	VCU01C08834	VCU01C08838	VCU00C04113	VCU00C04114	VCU00C04111	VCU00C04112	VCU00C04115	VCU00C02392	VCU00C02390	VCU01C05158	VCU00C02393	VCU01C07709	VCU01C07710	VCU01C07708	VCU01C07751	VCU01C07846	VCU01C07845	VCU01C09064	VCU01C09055	VCU01C08946	VCU01C09065	VCU01C09054	VCU01C05084	VCU01C05079	VCU00C04843	VCU01C05083	VCU01C05080	VCU01C05768	VCU01C05769	VCU01C05766	VCU01C05765
35-02451	VCU01C06835	0.664237	-0.0740176	0.262117	0.277933	0.300265	-0.00123538	0.0110481	0.00293361	-0.00256709	0.00137166	-0.022692	-0.0195997	-0.00278038	-0.00703741	-0.0312128	-0.037078	-0.0481607	-0.0313177	0.00195513	0.00148565	-0.0279771	-0.0396805	-0.0171044	0.00420215	-0.0447016	-0.0225012	-0.0186404	-0.00849554	-0.0231231	0.00411186	-0.0101974	-0.00233573	-0.0119874	-0.0174102	-0.0103814	-0.00983516	-0.00270817	-0.00862872	0.00531718	-0.0190963	-0.00402748	0.013057	-0.00688731	-0.019401	-0.068464	-0.0172917	-0.0119084	-0.0226175
35-02451	VCU01C06840	-0.0740176	0.765306	0.296465	0.3214	0.3345	0.00712404	-0.00407374	-0.0398871	0.0161651	-0.015802	0.0032214	-0.0420167	-0.0438913	-0.0267188	-0.0641166	-0.0398893	-0.0363817	-0.0339011	-0.0303788	-0.0232111	-0.0416172	-0.040554	-0.00897293	-0.016961	-0.0199281	-0.00753059	-0.00150398	-0.0137006	-0.00188317	0.00107258	0.0279125	0.0125209	-0.0190162	-0.00654309	-0.0163843	-0.0258689	-0.0389176	-0.0427864	-0.0149341	0.00704504	-0.0323718	-0.00468658	-0.014942	0.018139	-0.000717407	0.0384862	-0.0249785	-0.0544954
35-02451	VCU01C06833	0.262117	0.296465	0.662465	0.329595	0.268945	-0.0388251	-0.013889	-0.034998	-0.00869643	-0.0233375	-0.00306029	-0.0410032	-0.0174587	-0.0188661	-0.0519324	-0.063611	-0.0463109	-0.0367631	-0.0367744	0.0198635	-0.0241896	-0.0179971	0.00765672	0.0241758	-0.0312252	-0.0474384	-0.0246557	-0.013713	0.00232193	-0.00897068	0.00624262	0.000425904	-0.0131013	-0.0257053	-0.023236	-0.0180163	-0.0274173	-0.0367575	-0.00537162	-0.0179305	-0.0205296	0.00498988	-0.0232755	-0.0237066	-0.0432469	0.0112309	-0.0183797	-0.0492644
35-02451	VCU01C06834	0.277933	0.3214	0.329595	0.690791	0.203602	0.0242954	-0.0353468	-0.0148506	-0.0218331	-0.0170965	-0.0230362	-0.0552798	-0.034015	-0.0176404	-0.0714524	-0.0496188	-0.0377902	-0.0429466	-0.016855	-0.00170824	-0.0288913	-0.0346674	-0.0289613	0.00636564	-0.0395744	-0.0195398	0.0124758	0.010652	-0.0323583	-0.0137863	-0.0111116	0.00757885	-0.0393465	-0.0469351	-0.0204145	-0.0260235	-0.0160469	-0.025501	0.00896251	-0.00872578	-0.0293348	0.00131409	-0.011449	-0.0019633	-0.0476066	-0.0278947	-0.0412053	-0.0484948
35-02451	VCU01C06841	0.300265	0.3345	0.268945	0.203602	0.722233	-0.00238653	-0.0174599	-0.0173673	0.00209508	-0.00924041	-0.0368376	-0.0654336	-0.0322003	-0.00419903	-0.0450165	-0.0327578	-0.0424726	-0.0116093	0.00171587	-0.00855647	-0.0548893	-0.0399198	-0.0198513	-0.0211142	-0.0563395	-0.0216006	-0.0287965	-0.0203615	-0.026896	0.00501245	0.0228474	0.00483414	-0.0157602	-0.021981	-0.00891085	-0.0333277	-0.0259728	-0.0280178	-0.00894245	0.0131507	-0.0222767	0.0209108	-0.0131679	0.0105662	-0.00954405	0.00766012	-0.0104378	-0.0310638
35-02497	VCU01C07621	-0.00123538	0.00712404	-0.0388251	0.0242954	-0.00238653	0.747071	-0.08278	0.323904	0.291616	-0.0431001	-0.013248	-0.0380825	-0.0415529	-0.0354371	-0.00318895	-0.0259242	-0.0371209	0.0079908	-0.0174395	-0.0143754	-0.00656452	-0.0420912	-0.0181472	-0.0410676	-0.0179316	-0.0258238	-0.0153517	-0.021051	-0.0512948	0.0276902	-0.030276	-0.0127255	-0.0345737	-0.0208467	-0.00766265	0.00223051	-0.0461541	0.0421925	-0.0421183	0.00573589	-0.0272977	-0.0229798	-0.0127176	-0.0122368	-0.0382744	0.0144937	0.00163914	0.0278617
35-02497	VCU01C07618	0.0110481	-0.00407374	-0.013889	-0.0353468	-0.0174599	-0.08278	0.804124	0.336187	0.364654	0.0137522	0.0632101	0.0596912	0.0407185	0.0451245	-0.0458471	-0.011361	-0.00283796	-0.00320701	-0.0382122	-0.0116669	-0.0236897	-0.0241084	-0.0172624	-0.0113441	0.0213667	0.0792449	-0.00682975	-0.0244977	0.0264172	-0.0327499	-0.0272255	-0.0273429	0.00825825	0.0304202	-0.0357305	-0.0221898	-0.0372902	-0.0547234	-0.0357621	-0.00705772	-0.0115946	-0.0308719	-0.00237185	-0.000409244	-0.0192656	0.00340986	-0.015144	-0.0199258
35-02497	VCU01C07620	0.00293361	-0.0398871	-0.034998	-0.0148506	-0.0173673	0.323904	0.336187	0.776383	0.218388	-0.014082	-0.00474751	-0.00165519	0.0184697	-0.00915464	-0.0352678	-0.00784886	-0.0166518	0.0311956	-0.0432491	-0.0466823	-0.0132243	-0.0510307	-0.0184237	-0.041686	0.0267027	0.0394421	-0.00901694	-0.0232653	-0.00495065	-0.00313477	-0.0194958	-0.012546	-0.00817728	0.0147826	-0.0223015	-0.0125223	-0.0439229	-0.0167872	-0.0260947	-0.0288506	0.000922484	-0.0183548	-0.0161857	-0.0257358	-0.0447062	0.007264	-0.0324915	-0.0155018
35-02497	VCU01C07619	-0.00256709	0.0161651	-0.00869643	-0.0218331	0.00209508	0.291616	0.364654	0.218388	0.770967	-0.000660914	0.00639384	0.0244184	0.0092074	0.02581	-0.0416804	-0.0583743	-0.0675193	-0.0339202	-0.0460141	-0.025738	-0.0124557	-0.0537957	-0.0295098	-0.036586	0.0315748	0.0505835	-0.0318437	-0.0503095	0.0141698	-0.00658372	-0.0489338	-0.0304713	-0.00991642	0.00609026	-0.0271183	-0.010044	-0.054211	-0.00131437	-0.0250981	-0.0108701	-0.0217902	-0.0376479	-0.0138213	-0.00889506	-0.00734785	0.00586679	-0.00835559	-0.00208068
35-04480	VCU01C07230	0.00137166	-0.015802	-0.0233375	-0.0170965	-0.00924041	-0.0431001	0.0137522	-0.014082	-0.000660914	0.793206	-0.053956	0.319138	0.364339	0.317109	-0.0232653	-0.0552335	-0.0434049	-0.0242821	-0.0289669	0.00384776	-0.0152422	-0.0172567	-0.0222654	-0.0150933	0.022975	0.0257976	-0.027449	0.00264358	-0.0154036	-0.0176912	-0.0302907	-0.0328018	-0.029231	-0.0238251	0.00828082	-0.051244	-0.0163042	-0.0170953	-0.041221	-0.0396455	-0.0101004	-0.0141035	-0.0479542	-0.0213704	0.0424136	-0.0127638	-0.0258464	-0.0298303
35-04480	VCU01C07231	-0.022692	0.0032214	-0.00306029	-0.0230362	-0.0368376	-0.013248	0.0632101	-0.00474751	0.00639384	-0.053956	0.760467	0.321291	0.275417	0.320973	-0.0232777	0.0199854	0.00878868	0.00636789	-0.00675188	-0.0430132	-0.0422695	-0.04417	-0.0331065	-0.0266183	0.000279173	0.0260131	-0.0335027	-0.00625982	-0.00321941	0.0027	-0.0264276	0.00605528	0.0139576	0.00374733	-0.0318549	0.00037964	0.00328912	-0.00935665	-0.010799	-0.00329615	-8.19635e-05	-0.0198152	-0.0320084	-0.00588062	-0.007753	0.0305387	0.00776733	0.0105087
35-04480	VCU01C07232	-0.0195997	-0.0420167	-0.0410032	-0.0552798	-0.0654336	-0.0380825	0.0596912	-0.00165519	0.0244184	0.319138	0.321291	0.71399	0.360922	0.23014	-0.0316981	-0.0424648	-0.0444285	-0.0248498	-0.017566	-0.0167816	-0.0277785	-0.0236377	-0.0387912	-0.0248938	0.0173919	0.0216963	-0.0187837	-0.0228872	0.033499	-0.0527969	-0.0440809	-0.0618662	-0.026493	0.0273573	-0.0182758	-0.0148799	-0.00615711	-0.0279218	-0.0106703	-0.0180998	-0.00610859	-0.0412301	-0.0373511	-0.0184045	-0.002039	0.033859	-0.0017929	0.0110933
35-04480	VCU01C07440	-0.00278038	-0.0438913	-0.0174587	-0.034015	-0.0322003	-0.0415529	0.0407185	0.0184697	0.0092074	0.364339	0.275417	0.360922	0.758571	0.268047	-0.00838155	-0.0216559	-0.0271533	-0.000165468	0.00119109	-0.029029	-0.0250936	-0.0377089	-0.0436294	-0.0161676	0.0189369	0.017656	-0.0295492	0.00339295	0.0188579	-0.033242	-0.0272616	-0.0464148	-0.00237861	0.0107784	-0.00328035	-0.0367022	0.00576071	-0.0193096	-0.020296	-0.0360465	-0.0140245	-0.0299962	-0.0571216	-0.0165175	0.0196817	-0.00688505	-0.0413971	-0.0387698
35-04480	VCU01C07233	-0.00703741	-0.0267188	-0.0188661	-0.0176404	-0.00419903	-0.0354371	0.0451245	-0.00915464	0.02581	0.317109	0.320973	0.23014	0.268047	0.732275	-0.0282548	-0.0138304	0.00255778	-0.0212925	-0.0126408	-0.0435448	-0.0392675	-0.0542765	-0.0210996	-0.034901	0.0434046	0.0622993	-0.0234335	0.0116745	0.00605189	-0.0123079	-0.0253633	-0.0119163	-0.0086874	0.0089151	-0.0327285	-0.0336641	-0.044205	-0.0260743	-0.0353818	-0.0232055	-0.0296802	-0.0220566	-0.0334519	-0.0300074	-0.0201392	-0.0113701	-0.0360792	-0.0288924
35-04560	VCU01C08837	-0.0312128	-0.0641166	-0.0519324	-0.0714524	-0.0450165	-0.00318895	-0.0458471	-0.0352678	-0.0416804	-0.0232653	-0.0232777	-0.0316981	-0.00838155	-0.0282548	0.838947	0.337695	0.318291	0.367278	0.272202	0.017542	0.0113325	-0.00721009	-0.00959704	0.00521223	-0.0363964	-0.0551173	-0.037806	-0.0321066	-0.0259886	-0.0199552	-0.0237777	-0.0351797	-0.0155368	-0.0478605	-0.020656	-0.0172601	-0.0429613	-0.0114942	-0.0182939	-0.0386039	-0.0171518	-0.0256003	-0.0308403	-0.0191888	-0.00840869	-0.0548092	-0.0267425	-0.000975786
35-04560	VCU01C08839	-0.037078	-0.0398893	-0.063611	-0.0496188	-0.0327578	-0.0259242	-0.011361	-0.00784886	-0.0583743	-0.0552335	0.0199854	-0.0424648	-0.0216559	-0.0138304	0.337695	0.81274	0.308208	0.363009	0.177655	-0.0289026	-0.0238273	-0.033023	-0.0311925	-0.00270479	-0.021174	-0.0490139	-0.0355781	-0.00571359	-0.047128	-0.0155616	-0.0243995	-0.0270246	-0.0193502	-0.0389075	-0.0134128	-0.0179959	-0.000496142	-0.0162196	-0.0297445	-0.0246354	-0.0132141	-0.0327194	-0.0226852	-0.0336031	-0.0546252	-0.0289861	-0.00832851	0.0233655
35-04560	VCU01C08833	-0.0481607	-0.0363817	-0.0463109	-0.0377902	-0.0424726	-0.0371209	-0.00283796	-0.0166518	-0.0675193	-0.0434049	0.00878868	-0.0444285	-0.0271533	0.00255778	0.318291	0.308208	0.819983	0.380423	0.310196	-0.0532077	-0.0558836	-0.0771619	-0.0646165	-0.0431961	-0.0257595	-0.0280663	-0.0197599	-0.00915915	-0.0147817	-0.00863435	-0.00960719	0.00167412	-0.00262013	0.00062003	-0.0134387	-0.0151722	-0.0180761	-0.0361932	-0.0233872	0.00668503	-0.0174576	-0.0236265	0.00373377	-0.0129975	-0.0356154	-0.0235407	-0.0197531	-0.0176957
35-04560	VCU01C08834	-0.0313177	-0.0339011	-0.0367631	-0.0429466	-0.0116093	0.0079908	-0.00320701	0.0311956	-0.0339202	-0.0242821	0.00636789	-0.0248498	-0.000165468	-0.0212925	0.367278	0.363009	0.380423	0.857773	0.282128	-0.000458902	-0.00473058	-0.00788498	-0.026686	0.0145682	-0.0137039	-0.0472432	-0.0464599	-0.0208129	-0.0629113	-0.0133349	-0.0366492	-0.024342	-0.0671638	-0.0510431	0.000440586	-0.0272819	-0.00533663	-0.0165006	-0.0284297	-0.011466	-0.0261477	-0.0374459	-0.0291215	-0.0377597	-0.0182025	-0.0175264	-0.0275313	-0.0178368
35-04560	VCU01C08838	0.00195513	-0.0303788	-0.0367744	-0.016855	0.00171587	-0.0174395	-0.0382122	-0.0432491	-0.0460141	-0.0289669	-0.00675188	-0.017566	0.00119109	-0.0126408	0.272202	0.177655	0.310196	0.282128	0.799845	-0.0418474	-0.0333526	-0.053491	-0.0341065	-0.0479079	-0.0130313	-0.0643525	-0.00896954	-0.0286893	-0.00615713	-0.0257707	-0.0193344	-0.0057734	-0.00744596	-0.0332724	0.0138797	-0.029459	-0.022218	-0.0233511	0.00689495	-0.0119332	0.00108386	-0.00246328	-0.0128327	-0.0169114	-0.00328156	-0.0577751	-0.0275426	-0.0197859
35-06277	VCU00C04113	0.00148565	-0.0232111	0.0198635	-0.00170824	-0.00855647	-0.0143754	-0.0116669	-0.0466823	-0.025738	0.00384776	-0.0430132	-0.0167816	-0.029029	-0.0435448	0.017542	-0.0289026	-0.0532077	-0.000458902	-0.0418474	0.732793	-0.0638006	0.305098	0.246288	0.317862	-0.055106	-0.0106782	0.0130164	-0.0238014	-0.011984	-0.0233906	-0.0242494	-0.0266465	-0.00962525	-0.0206334	-0.0684323	-0.0233172	-0.0379617	-0.0104841	-0.0342679	0.0356998	0.0141788	0.0410662	0.0206659	0.0391566	0.0116372	-0.000111304	0.00253636	0.019982
35-06277	VCU00C04114	-0.0279771	-0.0416172	-0.0241896	-0.0288913	-0.0548893	-0.00656452	-0.0236897	-0.0132243	-0.0124557	-0.0152422	-0.0422695	-0.0277785	-0.0250936	-0.0392675	0.0113325	-0.0238273	-0.0558836	-0.00473058	-0.0333526	-0.0638006	0.705328	0.266288	0.246689	0.27039	0.00764658	-0.0688657	-0.028643	0.0268686	-0.0526175	-0.0205951	-0.0559919	-0.0472183	-0.0386321	-0.077795	0.0111903	-0.00672931	-0.00267995	0.00861152	-0.00787708	-0.0211199	-0.0229211	-0.028634	-0.0157501	-0.0280358	0.00462982	-0.0499777	-0.0334237	-0.0221333
35-06277	VCU00C04111	-0.0396805	-0.040554	-0.0179971	-0.0346674	-0.0399198	-0.0420912	-0.0241084	-0.0510307	-0.0537957	-0.0172567	-0.04417	-0.0236377	-0.0377089	-0.0542765	-0.00721009	-0.033023	-0.0771619	-0.00788498	-0.053491	0.305098	0.266288	0.673373	0.251172	0.266437	-0.0234346	-0.0128609	0.0228023	0.00616023	-0.0434613	-0.0337803	-0.0606281	-0.0681547	-0.0324395	-0.0509709	-0.0329993	0.00185695	-0.0184869	0.00283543	-0.0227721	0.0065022	0.0104003	-0.00397556	0.00218311	0.00346179	0.0128741	-0.0138067	-0.0168583	0.0147217
35-06277	VCU00C04112	-0.0171044	-0.00897293	0.00765672	-0.0289613	-0.0198513	-0.0181472	-0.0172624	-0.0184237	-0.0295098	-0.0222654	-0.0331065	-0.0387912	-0.0436294	-0.0210996	-0.00959704	-0.0311925	-0.0646165	-0.026686	-0.0341065	0.246288	0.246689	0.251172	0.619242	0.202041	0.00723465	-0.0300661	-0.0221017	0.00981459	-0.0311439	-0.00869644	-0.0276792	-0.0199315	-0.0143089	-0.0480004	-0.0150966	0.0104127	0.00602707	0.00648979	-0.0106827	-0.0142366	-0.00897067	-0.00362684	-0.00738502	-0.0171631	-0.0550553	-0.0143698	-0.0308719	-0.0179858
35-06277	VCU00C04115	0.00420215	-0.016961	0.0241758	0.00636564	-0.0211142	-0.0410676	-0.0113441	-0.041686	-0.036586	-0.0150933	-0.0266183	-0.0248938	-0.0161676	-0.034901	0.00521223	-0.00270479	-0.0431961	0.0145682	-0.0479079	0.317862	0.27039	0.266437	0.202041	0.676673	-0.0099864	-0.0469452	-0.0233646	-0.00888828	-0.056686	-0.0337826	-0.0503716	-0.0347588	-0.0428146	-0.0727446	-0.00142723	-0.0127356	-0.00401279	0.00910245	-0.0144533	-0.00330294	-0.0135392	-0.0059156	-0.00557026	-0.0257211	-0.00342825	-0.0184824	-0.00762766	-0.0182228
35-07178	VCU00C02392	-0.0447016	-0.0199281	-0.0312252	-0.0395744	-0.0563395	-0.0179316	0.0213667	0.0267027	0.0315748	0.022975	0.000279173	0.0173919	0.0189369	0.0434046	-0.0363964	-0.021174	-0.0257595	-0.0137039	-0.0130313	-0.055106	0.00764658	-0.0234346	0.00723465	-0.0099864	0.765576	0.300141	0.264905	0.278583	-0.016794	-0.0214754	-0.0398882	-0.0182341	-0.033585	0.00122946	0.00483868	-0.0186663	0.0101182	0.00590744	0.0133561	-0.0069539	-0.0341742	-0.0347577	-0.0268892	-0.0525114	-0.0220115	-0.0628266	-0.0186878	-0.0265472
35-07178	VCU00C02390	-0.0225012	-0.00753059	-0.0474384	-0.0195398	-0.0216006	-0.0258238	0.0792449	0.0394421	0.0505835	0.0257976	0.0260131	0.0216963	0.017656	0.0622993	-0.0551173	-0.0490139	-0.0280663	-0.0472432	-0.0643525	-0.0106782	-0.0688657	-0.0128609	-0.0300661	-0.0469452	0.300141	0.821034	0.312638	0.39619	0.0091679	-0.00850796	-0.0215634	-0.0159814	-0.0280268	0.0538643	-0.0256229	-0.00433106	0.000858153	-0.0149792	-0.0159656	0.0314326	-0.0339733	-0.0231581	0.000554567	-0.00534793	-0.0018629	-0.0465536	-0.0310254	-0.0470919
35-07178	VCU01C05158	-0.0186404	-0.00150398	-0.0246557	0.0124758	-0.0287965	-0.0153517	-0.00682975	-0.00901694	-0.0318437	-0.027449	-0.0335027	-0.0187837	-0.0295492	-0.0234335	-0.037806	-0.0355781	-0.0197599	-0.0464599	-0.00896954	0.0130164	-0.028643	0.0228023	-0.0221017	-0.0233646	0.264905	0.312638	0.751016	0.271018	-0.0120483	-0.022657	-0.00459402	-0.0132604	-0.0156169	0.0111046	-0.013555	-0.0234955	0.00403511	-0.00188544	-0.018944	0.0332417	-0.00913883	0.00954146	0.00544133	0.0203984	-0.0491821	-0.031636	-0.0117763	-0.0316044
35-07178	VCU00C02393	-0.00849554	-0.0137006	-0.013713	0.010652	-0.0203615	-0.021051	-0.0244977	-0.0232653	-0.0503095	0.00264358	-0.00625982	-0.0228872	0.00339295	0.0116745	-0.0321066	-0.00571359	-0.00915915	-0.0208129	-0.0286893	-0.0238014	0.0268686	0.00616023	0.00981459	-0.00888828	0.278583	0.39619	0.271018	0.78943	-0.0437366	-0.0298382	-0.0269354	-0.0307004	-0.0500409	-0.0234335	-0.00956543	-0.0330704	0.0161177	-0.0204653	-0.0132446	0.00736669	0.0061354	-0.00960832	0.0030476	0.0015906	0.00496162	-0.0341437	-0.01417	-0.0381016
35-50505	VCU01C07709	-0.0231231	-0.00188317	0.00232193	-0.0323583	-0.026896	-0.0512948	0.0264172	-0.00495065	0.0141698	-0.0154036	-0.00321941	0.033499	0.0188579	0.00605189	-0.0259886	-0.047128	-0.0147817	-0.0629113	-0.00615713	-0.011984	-0.0526175	-0.0434613	-0.0311439	-0.056686	-0.016794	0.0091679	-0.0120483	-0.0437366	0.723927	-0.0945059	0.296066	0.290363	0.274784	0.376737	-0.0422029	0.000290476	-0.031908	-0.034067	-0.0275302	0.0042518	-0.0164712	0.00505874	0.00335232	-0.0134929	-0.0480795	-0.0208445	-0.0128394	-0.0238905
35-50505	VCU01C07710	0.00411186	0.00107258	-0.00897068	-0.0137863	0.00501245	0.0276902	-0.0327499	-0.00313477	-0.00658372	-0.0176912	0.0027	-0.0527969	-0.033242	-0.0123079	-0.0199552	-0.0155616	-0.00863435	-0.0133349	-0.0257707	-0.0233906	-0.0205951	-0.0337803	-0.00869644	-0.0337826	-0.0214754	-0.00850796	-0.022657	-0.0298382	-0.0945059	0.692109	0.248298	0.286936	0.318433	0.238463	-0.00641895	0.00826166	-0.0281543	-0.00375436	0.0121293	-0.0317759	0.00472241	-0.000990476	-0.0455559	-0.020568	-0.0851331	-0.0140132	-0.0131893	-0.019339
35-50505	VCU01C07708	-0.0101974	0.0279125	0.00624262	-0.0111116	0.0228474	-0.030276	-0.0272255	-0.0194958	-0.0489338	-0.0302907	-0.0264276	-0.0440809	-0.0272616	-0.0253633	-0.0237777	-0.0243995	-0.00960719	-0.0366492	-0.0193344	-0.0242494	-0.0559919	-0.0606281	-0.0276792	-0.0503716	-0.0398882	-0.0215634	-0.00459402	-0.0269354	0.296066	0.248298	0.672153	0.332241	0.293409	0.311126	-0.0120652	-0.00547771	-0.0249096	-0.0190895	-0.0139206	-0.0023143	-0.00103787	0.0120571	0.000319817	-0.0188051	-0.109245	-0.032882	-0.0194055	-0.0338762
35-50505	VCU01C07751	-0.00233573	0.0125209	0.000425904	0.00757885	0.00483414	-0.0127255	-0.0273429	-0.012546	-0.0304713	-0.0328018	0.00605528	-0.0618662	-0.0464148	-0.0119163	-0.0351797	-0.0270246	0.00167412	-0.024342	-0.0057734	-0.0266465	-0.0472183	-0.0681547	-0.0199315	-0.0347588	-0.0182341	-0.0159814	-0.0132604	-0.0307004	0.290363	0.286936	0.332241	0.700073	0.246671	0.363898	-0.0109288	-0.0116364	-0.0306124	-0.0133936	0.00784747	-0.042441	-0.0059427	-0.000598852	-0.0419727	-0.0429737	-0.102865	-0.0139635	-0.0124557	-0.0312579
35-50505	VCU01C07846	-0.0119874	-0.0190162	-0.0131013	-0.0393465	-0.0157602	-0.0345737	0.00825825	-0.00817728	-0.00991642	-0.029231	0.0139576	-0.026493	-0.00237861	-0.0086874	-0.0155368	-0.0193502	-0.00262013	-0.0671638	-0.00744596	-0.00962525	-0.0386321	-0.0324395	-0.0143089	-0.0428146	-0.033585	-0.0280268	-0.0156169	-0.0500409	0.274784	0.318433	0.293409	0.246671	0.717474	0.276736	-0.0209224	-0.00567183	-0.0292073	-0.0187137	-0.0129749	-0.00877768	0.016322	0.0221218	-0.0157185	-0.00532084	-0.0728496	-0.0108486	-0.0441068	-0.0401116
35-50505	VCU01C07845	-0.0174102	-0.00654309	-0.0257053	-0.0469351	-0.021981	-0.0208467	0.0304202	0.0147826	0.00609026	-0.0238251	0.00374733	0.0273573	0.0107784	0.0089151	-0.0478605	-0.0389075	0.00062003	-0.0510431	-0.0332724	-0.0206334	-0.077795	-0.0509709	-0.0480004	-0.0727446	0.00122946	0.0538643	0.0111046	-0.0234335	0.376737	0.238463	0.311126	0.363898	0.276736	0.739912	-0.0348942	0.0117027	-0.0352	-0.0164994	-0.00654309	-0.0110089	-0.0132661	-0.00267883	-0.00746289	-0.0414061	-0.0889872	-0.00510076	-0.0202351	-0.023763
35-92569	VCU01C09064	-0.0103814	-0.0163843	-0.023236	-0.0204145	-0.00891085	-0.00766265	-0.0357305	-0.0223015	-0.0271183	0.00828082	-0.0318549	-0.0182758	-0.00328035	-0.0327285	-0.020656	-0.0134128	-0.0134387	0.000440586	0.0138797	-0.0684323	0.0111903	-0.0329993	-0.0150966	-0.00142723	0.00483868	-0.0256229	-0.013555	-0.00956543	-0.0422029	-0.00641895	-0.0120652	-0.0109288	-0.0209224	-0.0348942	0.750209	-0.0865923	0.296235	0.315164	0.262085	-0.0336166	0.0492743	-0.0355454	0.00287154	0.00825375	0.00649535	0.0006742	-0.0126363	-0.017988
35-92569	VCU01C09055	-0.00983516	-0.0258689	-0.0180163	-0.0260235	-0.0333277	0.00223051	-0.0221898	-0.0125223	-0.010044	-0.051244	0.00037964	-0.0148799	-0.0367022	-0.0336641	-0.0172601	-0.0179959	-0.0151722	-0.0272819	-0.029459	-0.0233172	-0.00672931	0.00185695	0.0104127	-0.0127356	-0.0186663	-0.00433106	-0.0234955	-0.0330704	0.000290476	0.00826166	-0.00547771	-0.0116364	-0.00567183	0.0117027	-0.0865923	0.76384	0.280253	0.320383	0.306745	-0.0326145	-0.0286024	-0.0399006	-0.050726	-0.0465976	0.0110311	-0.029898	0.00238626	-0.00182562
35-92569	VCU01C08946	-0.00270817	-0.0389176	-0.0274173	-0.0160469	-0.0259728	-0.0461541	-0.0372902	-0.0439229	-0.054211	-0.0163042	0.00328912	-0.00615711	0.00576071	-0.044205	-0.0429613	-0.000496142	-0.0180761	-0.00533663	-0.022218	-0.0379617	-0.00267995	-0.0184869	0.00602707	-0.00401279	0.0101182	0.000858153	0.00403511	0.0161177	-0.031908	-0.0281543	-0.0249096	-0.0306124	-0.0292073	-0.0352	0.296235	0.280253	0.683257	0.287843	0.265655	-0.0316428	0.0225235	-0.0440583	-0.0369877	-0.010062	-0.0164938	-0.0235689	-0.0234289	-0.0112267
35-92569	VCU01C09065	-0.00862872	-0.0427864	-0.0367575	-0.025501	-0.0280178	0.0421925	-0.0547234	-0.0167872	-0.00131437	-0.0170953	-0.00935665	-0.0279218	-0.0193096	-0.0260743	-0.0114942	-0.0162196	-0.0361932	-0.0165006	-0.0233511	-0.0104841	0.00861152	0.00283543	0.00648979	0.00910245	0.00590744	-0.0149792	-0.00188544	-0.0204653	-0.034067	-0.00375436	-0.0190895	-0.0133936	-0.0187137	-0.0164994	0.315164	0.320383	0.287843	0.754626	0.244118	-0.0562571	0.0118156	-0.0629733	-0.0299138	0.00875258	-0.00759612	0.00493459	-0.0140753	-0.0235305
35-92569	VCU01C09054	0.00531718	-0.0149341	-0.00537162	0.00896251	-0.00894245	-0.0421183	-0.0357621	-0.0260947	-0.0250981	-0.041221	-0.010799	-0.0106703	-0.020296	-0.0353818	-0.0182939	-0.0297445	-0.0233872	-0.0284297	0.00689495	-0.0342679	-0.00787708	-0.0227721	-0.0106827	-0.0144533	0.0133561	-0.0159656	-0.018944	-0.0132446	-0.0275302	0.0121293	-0.0139206	0.00784747	-0.0129749	-0.00654309	0.262085	0.306745	0.265655	0.244118	0.694292	-0.0337622	-0.0151598	-0.0346651	-0.0146	-0.00739404	-0.0602185	-0.0275122	-0.0191651	-0.0192735
35-93327	VCU01C05084	-0.0190963	0.00704504	-0.0179305	-0.00872578	0.0131507	0.00573589	-0.00705772	-0.0288506	-0.0108701	-0.0396455	-0.00329615	-0.0180998	-0.0360465	-0.0232055	-0.0386039	-0.0246354	0.00668503	-0.011466	-0.0119332	0.0356998	-0.0211199	0.0065022	-0.0142366	-0.00330294	-0.0069539	0.0314326	0.0332417	0.00736669	0.0042518	-0.0317759	-0.0023143	-0.042441	-0.00877768	-0.0110089	-0.0336166	-0.0326145	-0.0316428	-0.0562571	-0.0337622	0.679433	-0.0751372	0.259742	0.312864	0.300806	-0.0200015	-0.0186415	-0.00961058	-0.00892101
35-93327	VCU01C05079	-0.00402748	-0.0323718	-0.0205296	-0.0293348	-0.0222767	-0.0272977	-0.0115946	0.000922484	-0.0217902	-0.0101004	-8.19635e-05	-0.00610859	-0.0140245	-0.0296802	-0.0171518	-0.0132141	-0.0174576	-0.0261477	0.00108386	0.0141788	-0.0229211	0.0104003	-0.00897067	-0.0135392	-0.0341742	-0.0339733	-0.00913883	0.0061354	-0.0164712	0.00472241	-0.00103787	-0.0059427	0.016322	-0.0132661	0.0492743	-0.0286024	0.0225235	0.0118156	-0.0151598	-0.0751372	0.755051	0.312427	0.256007	0.310859	0.00760589	-0.0199868	-0.00833416	-0.0259965
35-93327	VCU00C04843	0.013057	-0.00468658	0.00498988	0.00131409	0.0209108	-0.0229798	-0.0308719	-0.0183548	-0.0376479	-0.0141035	-0.0198152	-0.0412301	-0.0299962	-0.0220566	-0.0256003	-0.0327194	-0.0236265	-0.0374459	-0.00246328	0.0410662	-0.028634	-0.00397556	-0.00362684	-0.0059156	-0.0347577	-0.0231581	0.00954146	-0.00960832	0.00505874	-0.000990476	0.0120571	-0.000598852	0.0221218	-0.00267883	-0.0355454	-0.0399006	-0.0440583	-0.0629733	-0.0346651	0.259742	0.312427	0.670332	0.240149	0.210081	-0.0490591	0.00826842	0.00373489	-0.0198547
35-93327	VCU01C05083	-0.00688731	-0.014942	-0.0232755	-0.011449	-0.0131679	-0.0127176	-0.00237185	-0.0161857	-0.0138213	-0.0479542	-0.0320084	-0.0373511	-0.0571216	-0.0334519	-0.0308403	-0.0226852	0.00373377	-0.0291215	-0.0128327	0.0206659	-0.0157501	0.00218311	-0.00738502	-0.00557026	-0.0268892	0.000554567	0.00544133	0.0030476	0.00335232	-0.0455559	0.000319817	-0.0419727	-0.0157185	-0.00746289	0.00287154	-0.050726	-0.0369877	-0.0299138	-0.0146	0.312864	0.256007	0.240149	0.670453	0.307658	-0.0394808	-0.0038108	0.00875371	-0.0118723
35-93327	VCU01C05080	-0.019401	0.018139	-0.0237066	-0.0019633	0.0105662	-0.0122368	-0.000409244	-0.0257358	-0.00889506	-0.0213704	-0.00588062	-0.0184045	-0.0165175	-0.0300074	-0.0191888	-0.0336031	-0.0129975	-0.0377597	-0.0169114	0.0391566	-0.0280358	0.00346179	-0.0171631	-0.0257211	-0.0525114	-0.00534793	0.0203984	0.0015906	-0.0134929	-0.020568	-0.0188051	-0.0429737	-0.00532084	-0.0414061	0.00825375	-0.0465976	-0.010062	0.00875258	-0.00739404	0.300806	0.310859	0.210081	0.307658	0.70732	0.020843	-0.00321604	-0.021542	-0.0103656
35-93405	VCU01C05768	-0.068464	-0.000717407	-0.0432469	-0.0476066	-0.00954405	-0.0382744	-0.0192656	-0.0447062	-0.00734785	0.0424136	-0.007753	-0.002039	0.0196817	-0.0201392	-0.00840869	-0.0546252	-0.0356154	-0.0182025	-0.00328156	0.0116372	0.00462982	0.0128741	-0.0550553	-0.00342825	-0.0220115	-0.0018629	-0.0491821	0.00496162	-0.0480795	-0.0851331	-0.109245	-0.102865	-0.0728496	-0.0889872	0.00649535	0.0110311	-0.0164938	-0.00759612	-0.0602185	-0.0200015	0.00760589	-0.0490591	-0.0394808	0.020843	3.00588	-0.0686931	-0.0797238	-0.0699153
35-93405	VCU01C05769	-0.0172917	0.0384862	0.0112309	-0.0278947	0.00766012	0.0144937	0.00340986	0.007264	0.00586679	-0.0127638	0.0305387	0.033859	-0.00688505	-0.0113701	-0.0548092	-0.0289861	-0.0235407	-0.0175264	-0.0577751	-0.000111304	-0.0499777	-0.0138067	-0.0143698	-0.0184824	-0.0628266	-0.0465536	-0.031636	-0.0341437	-0.0208445	-0.0140132	-0.032882	-0.0139635	-0.0108486	-0.00510076	0.0006742	-0.029898	-0.0235689	0.00493459	-0.0275122	-0.0186415	-0.0199868	0.00826842	-0.0038108	-0.00321604	-0.0686931	0.759755	0.260975	0.297228
35-93405	VCU01C05766	-0.0119084	-0.0249785	-0.0183797	-0.0412053	-0.0104378	0.00163914	-0.015144	-0.0324915	-0.00835559	-0.0258464	0.00776733	-0.0017929	-0.0413971	-0.0360792	-0.0267425	-0.00832851	-0.0197531	-0.0275313	-0.0275426	0.00253636	-0.0334237	-0.0168583	-0.0308719	-0.00762766	-0.0186878	-0.0310254	-0.0117763	-0.01417	-0.0128394	-0.0131893	-0.0194055	-0.0124557	-0.0441068	-0.0202351	-0.0126363	0.00238626	-0.0234289	-0.0140753	-0.0191651	-0.00961058	-0.00833416	0.00373489	0.00875371	-0.021542	-0.0797238	0.260975	0.699394	0.381377
35-93405	VCU01C05765	-0.0226175	-0.0544954	-0.0492644	-0.0484948	-0.0310638	0.0278617	-0.0199258	-0.0155018	-0.00208068	-0.0298303	0.0105087	0.0110933	-0.0387698	-0.0288924	-0.000975786	0.0233655	-0.0176957	-0.0178368	-0.0197859	0.019982	-0.0221333	0.0147217	-0.0179858	-0.0182228	-0.0265472	-0.0470919	-0.0316044	-0.0381016	-0.0238905	-0.019339	-0.0338762	-0.0312579	-0.0401116	-0.023763	-0.017988	-0.00182562	-0.0112267	-0.0235305	-0.0192735	-0.00892101	-0.0259965	-0.0198547	-0.0118723	-0.0103656	-0.0699153	0.297228	0.381377	0.772471
35-93405	VCU01C05923	-0.0109423	-0.0248103	-0.00920655	-0.0347678	-0.0155131	-0.00229624	-0.00790867	-0.0107798	-0.000892283	-0.0127977	-0.000841505	-0.0189507	-0.0221931	0.00706197	-0.0276002	0.00711389	0.0108495	-0.00559169	-0.00263933	0.0208284	-0.0316597	0.00713307	0.0112434	-0.00415389	-0.0205714	-0.0316552	-0.0108103	-0.0251726	-0.0257798	0.000657271	-0.00932053	0.00583633	-0.0181776	-0.0232585	-0.0196493	-0.0362011	-0.0351154	-0.0388702	-0.0227586	-0.004427	0.00129491	-0.00145432	-0.0123937	0.0123663	-0.105203	0.265133	0.197792	0.228916
35-02478	VCU01C07211	-0.0234052	-0.0210871	-0.0200737	-0.00334582	-0.0203389	-0.00997173	-0.0203716	-0.0142378	-0.0184846	-0.0336957	-0.0396354	-0.0332374	-0.0535779	-0.0444984	-0.0505499	-0.0794405	-0.0448144	-0.0548724	-0.0230813	-0.00782064	-0.0198434	0.0188353	-0.0176337	-0.0377044	-0.0342882	-0.0174452	0.0233474	-0.00503529	-0.00997399	-0.0229764	-0.0161981	-0.0229267	-0.0223195	-0.0215871	-0.0370137	0.00730347	-0.0465525	-0.0369708	0.0155026	-0.0025276	0.00080059	0.0208487	0.0102513	0.00902231	-0.0290979	-0.0234064	-0.0344371	-0.0505036
35-02478	VCU01C07209	-0.0139895	-0.0294533	-0.0340252	0.00401818	-0.0353163	0.00297763	-0.035463	-0.0329768	-0.0302704	-0.0388702	-0.0404784	-0.0227958	-0.0521412	-0.0571961	-0.0374866	-0.0436938	-0.0485072	-0.0444307	-0.0230125	-0.0573361	-0.000396825	-0.0339857	-0.0185907	-0.0548476	-0.0229346	-0.0362982	-0.0232043	-0.0105518	-0.0582355	0.00216956	-0.0393826	-0.0259355	-0.0402606	-0.0538905	-0.0152874	0.01045	-0.0328052	-0.0405495	0.0320996	-0.0217225	-0.0592016	-0.0377856	-0.0376683	-0.0343378	-0.0139828	-0.0331404	-0.0159024	-0.022508
35-02478	VCU01C07210	-0.0146158	0.00913178	0.00342004	-0.0160999	-0.00687603	0.00360512	-0.0453223	-0.0465976	-0.0175603	-0.0314035	-0.0416747	-0.0263858	-0.0474102	-0.0468798	-0.0178233	-0.0336054	-0.0339733	-0.028415	0.00155223	-0.0397245	-0.00193509	-0.0082811	-0.0106681	-0.0354122	-0.0194575	-0.0246139	-0.0234887	-0.0205251	-0.00392025	-0.0112233	-0.0191494	-0.0150492	-0.0154679	0.00817588	-0.0120382	-0.00670447	-0.0354833	-0.0210002	-0.0116138	0.0199402	-0.033611	0.0172136	0.0197247	0.000257745	-0.0465254	-0.0350206	-0.0467353	-0.06075
35-02478	VCU01C07228	-0.0160909	0.0220191	0.00114708	0.0233463	-0.0138224	0.011135	-0.0144251	-0.0149025	-0.0124241	-0.0538522	-0.0562583	-0.0682122	-0.0875268	-0.07252	-0.0666029	-0.0359923	-0.0323707	-0.0314859	-0.0221503	-0.0108791	-0.0168606	-0.011352	-0.0361943	-0.0196753	-0.0554705	-0.0199337	0.00102518	-0.0258757	-0.0271668	-0.0385734	-0.0438777	-0.0475287	-0.0319892	-0.046759	-0.0172748	-0.00920542	-0.0376423	-0.0449307	-0.00510979	0.0173253	-0.0513862	-0.00728684	0.00206347	-0.00805652	-0.0258871	-0.00845491	-0.0385215	-0.0565258
35-02478	VCU01C07227	-0.0398261	0.0169777	-0.00423627	0.00120688	-0.0405213	0.00153417	0.0133617	-0.0162963	-0.00481297	-0.0487487	-0.0279015	-0.0313064	-0.0517609	-0.0572718	-0.0595616	-0.0589296	-0.0522304	-0.0442784	-0.0122594	-0.0568418	-0.00594381	-0.0227766	-0.0340545	-0.0521875	-0.0395383	-0.00833302	0.0081804	-0.00413018	-0.0140843	-0.0110145	-0.0417379	-0.0318245	-0.0224403	-0.0318527	-0.0228861	0.00353516	-0.0366424	-0.0463245	0.0133301	-0.0116533	-0.0386456	-0.0125562	-0.010387	-0.011958	-0.00083591	-0.000957735	-0.0302264	-0.0480027
35-11222	VCU00C04276	-0.0130573	0.00442109	0.00338279	-0.00394058	-0.0164882	-0.00486715	-0.0363546	-0.028169	-0.0219291	-0.0372541	-0.0215363	-0.0382777	-0.0435719	-0.0291351	-0.0356425	-0.0228139	-0.0253475	-0.0385971	-0.0347328	-0.029275	-0.0247697	-0.0307738	0.0151697	-0.0458223	-0.0279297	-0.0289827	-0.0344687	-0.0267176	-0.0268689	-0.0289285	-0.0182747	-0.0153144	-0.0381885	-0.0365442	-0.015837	-0.0207621	-0.00907564	-0.0193277	-0.0116511	-0.0190805	-0.00230188	-0.0183876	-0.0305808	0.00409605	-0.0712978	-0.00371149	-0.0371977	-0.0236276
35-11222	VCU00C04279	-0.0336821	-0.0459543	-0.0466507	-0.036876	-0.0499935	-0.00337855	-0.0540158	-0.0459442	-0.0194146	-0.04819	-0.043415	-0.054799	-0.0590673	-0.048506	-0.0145481	0.00409379	-0.0240869	-0.023886	-0.0117007	-0.0134241	0.0152464	0.00570879	0.000244201	-0.0018166	-0.0143585	-0.0403746	-0.0325242	-0.0278507	-0.0386027	-0.0291497	-0.0281848	-0.0219189	-0.0330524	-0.0560292	-0.00648329	-0.0348897	-0.034032	-0.00416066	-0.0155198	-0.0325242	-0.0164295	-0.024992	-0.0239628	-0.0176687	-0.0165774	0.00381841	-0.01029	-0.0141599
35-11222	VCU00C04280	-0.0172454	-0.0161812	0.00854154	-0.0255687	-0.0284274	-0.0108791	-0.0277762	-0.0283676	-0.0287389	-0.0312974	-0.0535373	-0.0430358	-0.0405789	-0.0402764	-0.0231885	-0.0225565	-0.0457218	-0.027511	-0.0292321	-0.0306135	-0.0119738	-0.0226514	-0.0124997	-0.0158144	-0.00373518	-0.0369324	-0.0306778	-0.0169994	-0.0332228	-0.0249096	-0.0281622	-0.0342069	-0.0283563	-0.0547527	-0.0183153	-0.00249486	-0.0243205	-0.0146249	-0.0186889	-0.0126679	-0.0312252	-0.0222338	-0.0190388	-0.0169622	-0.0392382	-0.0174745	-0.0130031	-0.0420641
35-11222	VCU00C04277	0.0100685	-0.0208975	-0.0138428	-0.0041821	-0.0288123	0.0225901	0.00421116	0.0100031	-0.00803622	-0.042739	-0.0302129	-0.0511718	-0.0239797	-0.0321123	-0.00556349	-0.0135945	-0.00233576	-0.0176371	-0.0491087	-0.00204569	-0.0250112	-0.0257719	0.0107107	-0.0193909	-0.0245237	-0.013494	-0.0353942	-0.0275291	-0.0503637	0.00593789	-0.0248995	-0.0341358	-0.0323888	-0.0113667	-0.000462299	-0.0099469	-0.0170683	0.0112072	-0.0129185	-0.0424613	-0.0185016	-0.0357271	-0.024781	-0.0207666	-0.110067	-0.00589078	-0.00312913	-0.00825289
35-11222	VCU00C04278	-0.0143743	-0.0198073	-0.0125246	-0.0335264	-0.0248724	0.00202285	-0.0632047	-0.0423666	-0.0366966	-0.0524775	-0.0282108	-0.0498536	-0.0534379	-0.048918	-0.032742	0.010749	-0.00512113	-0.015065	-0.0401534	-0.0281983	0.0118709	-0.00222627	-0.00506916	-0.00530617	-0.0118068	-0.0549209	-0.0470705	-0.0142423	-0.0496154	-0.0150853	-0.0295086	-0.0282581	-0.0268531	-0.0549593	-0.00507142	-0.0353016	-0.000931773	-0.018251	-0.00601492	-0.0414851	-0.0398667	-0.0427299	-0.039079	-0.0302772	-0.0482217	-0.0079922	-0.0262041	-0.0271104
35-17540	VCU01C08386	-0.0297377	-0.0579681	-0.0334733	-0.0350974	-0.0424015	-0.026335	0.00395836	-0.00723378	-0.0212835	-0.0119874	-0.0504134	-0.0199642	-0.0245744	-0.00683201	-0.0271318	-0.00222062	-0.0217383	-0.0419411	-0.0142536	-0.0289714	-0.0318752	-0.0334338	-0.0284116	-0.0299025	-0.0558949	-0.0213839	-0.0286938	-0.0516051	-0.00137419	-0.0309047	-0.0235565	-0.0147829	-0.0308178	-0.041142	-0.0196369	-0.00848989	-0.0100259	-0.0301948	-0.0265077	-0.0374708	-0.0235418	-0.0335862	-0.0246918	-0.0277446	-0.00317207	-0.0314487	-0.0352982	-0.0287954
35-17540	VCU02C09776	-0.0059235	-0.0645883	-0.0380418	-0.0493547	-0.0411567	0.00933379	-0.0144025	-0.0252527	0.00766011	-0.0249909	-0.0205578	-0.00971441	-0.0246975	-0.00524522	-0.0205296	-0.00450939	-0.0233432	-0.0357948	-0.0256613	-0.023737	-0.0370137	-0.0394842	-0.0582852	-0.025694	-0.0111071	0.00516595	-0.0264231	-0.0374798	-0.0215589	-0.0255563	-0.00920315	-0.0176416	-0.0355003	-0.0174418	-0.0410755	-0.0147682	0.00147775	-0.0255304	-0.0438427	-0.0127446	-0.0457783	-0.052517	-0.023333	-0.0544266	0.000124532	-0.0363591	-0.0178673	-0.0156959
35-17540	VCU02C09777	-0.0119253	-0.0705901	-0.0522507	-0.0458956	-0.0530858	0.00572573	0.0121959	0.0210654	0.0325487	-0.0152625	-0.0328289	0.0107287	-0.0120054	-0.0299409	-0.00179627	-0.0162105	-0.0308268	-0.038491	-0.00362231	-0.0597174	-0.0137209	-0.044688	-0.0306609	-0.0430945	-0.0314712	-0.0196437	-0.0358445	-0.0579579	-0.00795493	-0.0144601	-0.0368625	-0.0190839	-0.0518748	-0.0324486	-0.0280414	-0.0125629	-0.0129591	-0.0384854	-0.0525802	-0.0368704	-0.0170141	-0.0264885	-0.0480287	-0.0221288	0.00153185	-0.0476043	-0.0139522	-0.0203298
35-17540	VCU01C08389	-0.0487126	-0.0536896	-0.0583755	-0.0581757	-0.0690135	-0.00313478	-0.0070374	-0.00614696	0.0106937	0.00118205	-0.00726539	0.0112151	0.0176616	0.0152284	-0.0217135	-0.00626321	-0.0232732	-0.0574963	-0.0518083	-0.0322161	-0.0309024	-0.0350827	-0.0462466	-0.0204946	-0.0153686	-0.00684669	-0.0215656	-0.0489225	0.0111113	-0.00816034	0.00443124	-0.0159758	-0.00100628	0.00964304	-0.0316586	-0.0133304	-0.00529149	-0.054527	-0.0460525	-0.0346741	-0.00626885	-0.0428722	-0.0517597	-0.0203885	0.0104533	-0.0519053	-0.0143777	-0.0239469
35-17540	VCU01C08382	-0.0114107	-0.0519516	-0.0234673	-0.0228116	-0.0411725	-0.00458839	0.0100888	0.00641981	0.00502263	-0.000613527	-0.0312884	0.000870567	-0.0162782	-0.00480507	-0.023851	-0.0207113	-0.0396591	-0.0533646	-0.0157602	-0.0426747	-0.0456925	-0.0659449	-0.067192	-0.0400721	-0.0292468	0.0190565	-0.0158381	-0.0332781	-0.0238544	-0.0190749	-0.035094	-0.0238127	-0.0404175	-0.0160898	-0.017268	-0.0642543	-0.0185997	-0.06111	-0.0648321	-0.0272368	-0.0493277	-0.0366887	-0.0505917	-0.022868	0.0211963	-0.0466337	-0.0311056	-0.0444364
35-17540	VCU01C08383	-0.000505188	-0.0468595	-0.028406	-0.0137299	-0.0330027	-0.00895714	0.0122173	0.00455878	0.0302904	-0.0294894	-0.0422684	-0.00874157	-0.0200771	-0.0197746	-0.0581983	-0.0443438	-0.0492712	-0.0637746	-0.0295899	-0.0701827	-0.0236163	-0.049796	-0.0494473	-0.0492283	-0.0260924	0.00750663	-0.035823	-0.0218026	-0.00907337	-0.0062316	-0.019287	-0.0306891	-0.0347554	-0.033111	-0.0329214	-0.0173289	-0.00370471	-0.028775	-0.0329531	-0.010062	-0.0552922	-0.0357	-0.0266917	-0.0443348	0.0112422	-0.0147547	-0.0278372	-0.0424218
35-21458	VCU01C06814	-0.0187577	-0.00230527	-0.0271668	-0.0226356	0.015655	-0.0110236	-0.0175479	-0.0229267	-0.00722589	-0.0142299	-0.0262109	-0.0173053	-0.0381016	-0.0191053	-0.0205973	-0.0327318	-0.0259186	-0.0176246	-0.00897293	-0.00203329	-0.0117763	-0.0291791	0.00559368	-0.0199484	0.00603722	-0.0301237	0.00713533	-0.00711304	-0.0283518	-0.0117176	-0.0321822	-0.0147456	-0.0367078	-0.0383691	-0.0322522	-0.0448145	-0.0563813	-0.0399604	-0.0342216	0.0146585	-0.0393487	0.00748631	-0.0140538	-0.0254277	-0.0502114	-0.00394059	-0.0109818	0.00703374
35-21458	VCU01C06810	-0.0223263	-0.0268474	-0.0289116	-0.0354371	-0.0341922	-0.0111725	-0.0294375	-0.00210212	-0.0196854	-0.0331867	-0.0269298	-0.0497125	-0.0482815	-0.0254096	-0.0205183	-0.0010785	0.0171334	-0.00078958	0.00193481	-0.0230418	0.0351513	-0.0132559	-0.0134771	-0.00938261	0.00315256	-0.0318685	0.0137116	-0.00578017	-0.0475366	-0.00217773	-0.0189947	-0.0186562	-0.0333232	-0.0388601	-0.0305774	-0.0179485	-0.0300853	-0.0249491	-0.0353964	-0.0351888	-0.0531761	-0.0270867	-0.0433834	-0.0448404	-0.088318	0.000583917	0.042557	0.0386871
35-21458	VCU01C06811	0.00423035	-0.0197825	-0.00543258	-0.0158336	0.0156177	-0.0167601	-0.0194089	-0.0331088	-0.00794705	-0.0203084	-0.0236265	-0.0239537	-0.0254864	-0.0317951	0.00216279	-0.0109976	0.00151498	-0.0317963	0.0319111	-0.0133552	0.00722222	-0.022947	-0.0146192	-0.0273948	-0.0165694	-0.00941533	0.0174709	-0.00965797	-0.0128869	-0.00730939	-0.0251523	-0.0109073	-0.0354912	-0.00238651	-0.0235125	-0.016355	-0.035103	-0.0183401	-0.0107775	-0.0274399	-0.0412098	-0.0357519	-0.0278835	-0.0459825	-0.047171	-0.00751141	0.0260267	0.0251204
35-21458	VCU01C06815	0.0206625	-0.0207903	-0.00644039	-0.0161575	0.00822665	-0.043643	-0.00297676	-0.0346865	-0.0265089	-0.00376227	-0.0306756	-0.0242776	-0.019769	-0.0173007	-0.0209585	-0.00117669	-0.0112335	-0.00476333	0.0263438	-0.00319233	-0.024448	-0.0459543	-0.00878784	-0.024869	-0.0164374	-0.0571577	-0.0219505	-0.0460017	-0.000672205	-0.0419433	-0.010202	-0.0123711	-0.020085	-0.0214043	-0.00274881	-0.0267097	-0.0377066	-0.019462	0.0178512	-0.0284477	-0.0178244	-0.0221695	-0.00597993	-0.0256748	-0.0229877	-0.00304788	0.0140761	0.00450685
35-21458	VCU01C06812	0.00223953	-0.0312342	-0.0187081	-0.0324147	0.00405203	-0.0376728	-0.0240214	-0.0585809	-0.0276058	-0.0162579	-0.0171822	-0.00873254	-0.0157365	-0.00414937	0.00587131	0.00274175	0.00909906	0.000522966	0.0424588	-0.0188796	-0.0265709	-0.00282442	-0.0232213	-0.00989386	-0.00180417	-0.0192712	-0.00492357	-0.00184593	-0.011686	-0.0349472	-0.0298788	-0.0257787	-0.0511605	-0.0169159	-0.0213997	0.009239	-0.0259231	-0.0138337	-0.00205359	-0.00788724	-0.0338537	-0.0206447	-0.00274542	-0.0296215	-0.00721466	-0.00471479	0.0132071	0.00318191
35-13532	VCU01C08148	-0.00714915	-0.00779469	-0.00906095	-0.0216277	0.0113054	-0.0122955	-0.060197	-0.0398148	-0.0282175	0.0188082	-0.0143743	0.0243959	-0.00175791	-0.0293822	0.027943	-0.01474	-0.013968	0.0031029	0.00799305	-0.00501499	-0.00381531	-0.0113012	-0.0156259	-0.00457824	0.00202962	0.0120334	-0.000519849	-0.00245761	-0.0379448	-0.0112797	-0.0189778	-0.0300379	-0.036156	-0.0461383	-0.0557515	-0.00824274	-0.0361097	-0.0345071	-0.039597	-0.0454307	-0.0328695	-0.0557944	-0.0269524	-0.0513207	0.0133752	-0.026984	0.00131071	-0.021595
35-13532	VCU01C08147	0.000787048	0.0295501	0.0386566	0.016287	0.0177598	-0.0118824	-0.0278677	-0.0274332	-0.0459284	-0.012809	0.00097101	-0.0400496	-0.0137694	-0.00115637	-0.0206583	-0.0201403	0.00137729	-0.0108464	-0.0100598	-0.00425997	-0.0222101	-0.0186392	0.00576071	-0.00861066	-0.0486234	-0.0340602	-0.0202825	0.01038	-0.0190658	-0.0099548	-0.00591221	-0.0183402	-0.0152253	-0.0266894	-0.00461435	-0.0275494	-0.0256658	-0.0218975	-0.0077236	-0.0148111	-0.00931716	0.00981909	-0.00545176	-0.0115822	-0.0626969	0.0122986	-0.0154882	-0.0182183
35-13532	VCU01C08132	-0.0138281	-0.00968619	0.0103631	-0.0183898	0.00120688	-0.0246738	-0.0569591	-0.0431882	-0.0433315	-0.00382886	-0.0193435	-0.0129455	-0.0188097	-0.0296779	0.0173885	-0.0321337	0.00249234	-0.00505788	-0.00848876	-0.00132116	-0.00205925	-0.00589755	-0.000989346	-0.00327811	-0.00681508	-0.0194947	-0.0334158	-0.022587	-0.0394943	-0.024342	-0.0146	-0.0395665	-0.00499129	-0.046206	-0.0531975	-0.0129839	-0.0317319	-0.0162229	-0.037157	-0.0358095	-0.0411443	-0.0381942	-0.0273621	-0.0347464	0.0105718	-0.00733197	-0.00126471	-0.0168753
35-13532	VCU01C08131	-0.00437057	0.0224547	0.0154891	0.00543004	0.00667487	-0.0205736	-0.0312015	-0.0493468	-0.0274907	0.0220428	-0.0291497	-0.00496985	-0.0184711	-0.0262617	-0.00814793	-0.0372665	-0.0392302	-0.0155481	-0.0425742	0.00813636	0.018569	0.00789146	0.0173591	0.00503952	-0.0260822	-0.0310107	-0.0254401	-0.00230075	-0.0143066	-0.0126047	-0.0133496	-0.0182544	-0.0215228	-0.0130392	-0.00487054	-0.024158	-0.0213625	-0.0150865	-0.0157309	-0.0368388	-0.0268993	-0.0291926	-0.0131171	-0.0337239	-0.0679685	-0.0137186	0.00431726	-0.0131171
35-13532	VCU01C08146	-0.0161462	0.00110419	-0.00050405	-0.0131848	0.00276434	-0.0382766	-0.0620129	-0.0556511	-0.0527168	0.00274403	-0.0292987	-0.0240406	-0.00459966	-0.0310841	0.0263551	-0.00663901	-0.00381531	-0.0164949	-0.0119467	-0.00876867	-0.00164167	-0.0181325	-0.0150481	-0.00912981	-0.0122108	-0.037087	-0.0136204	-0.017496	-0.0329214	-0.0107019	-0.00346771	-0.0252426	-0.0158584	-0.032224	-0.0345421	-0.0393532	-0.0439669	-0.0329034	-0.040273	-0.0583033	-0.0375351	-0.0472375	-0.03082	-0.0535926	-0.0328955	-0.0321055	-0.00381079	-0.0187374
35-39622	VCU02C11274	0.00952566	-0.0171089	-0.04596	-0.0168075	0.00928641	-0.00644941	-0.0300718	-0.00524408	-0.0115427	0.0213487	-0.0158234	0.0271643	0.000440592	-0.0294635	0.00609027	-0.00923588	-0.0531468	-0.0365318	-0.0440662	0.0309236	0.0437499	0.00731139	-0.0118316	0.043215	-0.0436464	-0.0363783	-0.018497	-0.0502993	-0.0706263	-0.000760233	-0.045276	-0.040264	-0.0167455	-0.0636595	0.0252118	-0.00729811	-0.00792221	-0.00187414	-0.0103837	-0.0238544	0.0230167	-0.0119908	-0.0268057	-0.00398346	-0.00471596	0.00222937	-0.0148427	-0.00811182
35-39622	VCU02C11275	-0.0412831	-0.0163956	-0.025299	-0.0244153	-0.053035	-0.00653407	0.0237594	0.00253635	-0.00706788	-0.0321958	-0.0107787	-0.0210228	-0.0213016	-0.0530294	-0.00698888	-0.0263046	-0.000227547	-0.0325129	-0.0104108	-0.0234188	0.011521	0.0114442	-0.0195534	-0.00975954	-0.0517101	-0.0366909	-0.0227992	-0.024623	-0.00425658	0.00861603	0.000803977	-0.0137897	0.00608123	-0.0225949	0.0173761	-0.00966249	0.0154744	0.0067042	-0.0199292	-0.0218873	-0.0139997	-0.041826	-0.0137818	-0.0363264	-0.0148315	-0.0236163	-0.0234764	-0.021077
35-02497	VCU01C07598	-0.0031675	-0.0321958	-0.0375656	-0.0407854	-0.0136656	-0.0227902	-0.0152941	-0.00767845	-0.0358625	-0.00502292	0.00203186	0.0211963	-0.0105428	-0.0318978	-0.00762879	-0.0366334	-0.0199033	-0.0533285	-0.0289466	-0.00468094	0.00335797	0.005219	0.0075055	0.0158175	-0.0400394	-0.061952	-0.0121544	-0.0380294	-0.0312274	-0.00604425	-0.00644716	-0.019445	0.00623924	-0.0339496	0.018218	-0.000841484	-0.000325727	0.00857202	-0.0230768	-0.0209314	-0.00472269	-0.0395022	-0.0268463	-0.0291012	0.0142792	0.00367058	-0.00610634	0.00677982
35-39622	VCU02C11278	-0.0430956	-0.00977309	-0.0418158	-0.0138033	-0.0312523	-0.00492695	-0.0106534	-0.000529993	-0.00409294	-0.0147445	-0.00791771	0.00417957	-0.0139951	-0.0407075	0.0133121	-0.00600363	-0.0175423	-0.0247505	-0.0378703	0.0430468	0.0449304	0.042004	-0.0177183	0.0417738	-0.049761	-0.0281306	-0.0164046	-0.0278033	-0.0368455	-0.00436718	-0.0338367	-0.03441	-0.015451	-0.0314746	0.00815444	-0.020024	0.013206	-0.00810278	-0.0199179	-0.0369223	0.0148503	-0.0126341	-0.0193559	-0.00588061	-0.0137943	0.00591757	-0.0189056	-0.0113768
35-39622	VCU02C11276	-0.0270336	0.000133602	-0.0441057	-0.0167771	-0.017356	-0.0166778	-0.00918172	0.0110865	-0.0239368	-0.00198815	-0.0358546	-0.0174881	-0.0233522	-0.0352463	0.0144418	-0.0285832	-0.00603975	-0.0270404	-0.0211244	-0.00449585	0.0323817	0.0123573	-0.0112312	0.0369762	-0.0441858	-0.0483164	-0.0272435	-0.0558542	-0.0456327	-0.00631512	-0.0206244	-0.0304307	-0.000300895	-0.0662507	0.0130457	0.000369486	-0.0122232	0.00545148	-0.0304149	-0.0389842	0.00104775	-0.0206233	-0.0300808	-0.0343875	-0.035348	0.00339972	-0.0223353	-0.0271171
35-02578	VCU01C09043	-0.0214291	0.0121214	0.012337	0.0115108	-0.0108396	-0.0255495	-0.00927653	-0.0184169	-0.0405597	-0.0263621	-0.0156598	-0.0308054	-0.0726893	-0.0216627	-0.0266883	-0.0104401	-0.0261962	-0.0282751	-0.0439026	-0.00288085	-0.0278981	-0.00814117	0.00280834	-0.012133	0.00233998	-0.0314272	0.0103913	-0.00294517	-0.00617405	-0.0388962	-0.0260766	-0.0149093	-0.0507779	-0.0388747	-0.0253487	-0.0265122	-0.00479492	-0.0452535	-0.0177431	-0.00579485	-0.043046	-0.0242517	-0.000197076	-0.0149905	-0.0977936	-0.000570643	-0.0072699	-0.00555445
35-02578	VCU01C09042	-0.0248114	0.0342721	-0.00164617	0.00379698	0.0176943	-0.0135437	-0.0516424	-0.0224832	-0.0422323	-0.0290606	-0.00217209	-0.0446745	-0.0513365	-0.0136464	-0.0264231	-0.0047035	-0.0100868	-0.0136475	-0.0363422	-0.01675	-0.018286	-0.0124354	-0.0118587	-0.0130076	-0.0168866	-0.0316179	-0.00723943	-0.0204619	-0.0174215	-0.0134398	0.00599095	-0.0146441	-0.0200782	-0.0203716	-0.0343164	-0.0212316	-0.0420314	-0.0277762	-0.0262549	-0.0270731	-0.0355996	-0.0402866	-0.0124704	-0.0379786	-0.0577469	0.00744569	0.00291218	0.0122647
35-02578	VCU01C09227	-0.0465084	0.0108653	-0.00419338	-0.00251179	-0.0144894	-0.0402561	-0.0321901	-0.0336934	-0.0587998	-0.0530373	-0.0171439	-0.0457399	-0.060609	-0.0207531	-0.0244108	0.00802351	0.00491992	-0.0297592	-0.0501741	0.00520996	-0.0242528	0.00553499	-0.0145199	-0.0211402	-0.0152162	-0.0176371	0.00571558	-0.0352057	0.0135434	-0.0219144	0.0166662	-0.00636252	-0.0112267	-0.012774	-0.0283146	-0.0241208	-0.023263	-0.0367067	-0.0329057	0.019166	-0.00976406	0.00526865	0.0186085	-0.0104333	-0.0496934	-0.0126555	-0.0033966	-0.00247907
35-02578	VCU01C09294	-0.0433439	0.0189313	-0.0220024	0.00316046	-0.0133767	-0.0228432	-0.0112436	0.000247582	-0.0269106	-0.0334586	-0.0649314	-0.0421194	-0.0492374	-0.031267	-0.0587479	-0.0254017	-0.0191584	-0.0244289	-0.0352689	-0.0286712	-0.00843574	-0.0138699	-0.00998753	-0.0331359	0.0401543	0.00935074	0.0354391	0.0295117	0.00280157	-0.0178379	-0.00182675	-0.0251974	-0.00669433	-0.00117443	-0.0295955	-0.0447795	-0.0322951	-0.0632927	-0.0329327	0.00876612	-0.0167444	-0.0011417	0.0115142	-0.0111443	-0.045047	-0.026817	-0.0206357	0.00490299
35-02578	VCU01C09226	-0.00978437	0.0299214	0.00505986	0.00571556	0.0234885	-0.0182363	-0.0269264	-0.0157772	-0.0305108	-0.027142	-0.0404909	-0.0588281	-0.0596767	-0.0249503	-0.0255304	-0.0127018	-0.0285719	-0.0322466	-0.0217711	-0.0286238	-0.0256004	-0.035252	-0.0167793	-0.0342283	-0.0116623	-0.033119	0.0110933	-0.0135279	-0.0127672	-0.00707577	0.0196502	-0.0159171	-0.0122323	-0.0308776	-0.0371852	-0.0157794	-0.0282581	-0.048427	-0.0252482	-0.0293721	-0.0210285	-0.0114671	-0.0253701	-0.028081	-0.0457975	0.00822441	0.00460279	4.89556e-05
35-02450	VCU01C06693	0.0143571	-0.0133033	-0.00431075	-0.00468093	-0.012669	0.0373655	-0.0252403	-0.0131792	0.0215575	-0.0213524	-0.0180592	-0.0172466	0.00629792	-0.0182488	-0.0223624	-0.0144353	-0.0443258	-0.0156282	-0.0298878	-0.0374245	0.00196078	0.00404978	-0.00734213	-0.0290087	-0.0657158	-0.0674527	-0.0601722	-0.0415923	-0.00458388	-0.0333164	-0.0297298	-0.0437536	-0.00108527	-0.0385384	-0.0243284	-0.00793803	-0.0120957	-0.020638	-0.0257279	-0.0410224	0.0069886	-0.00214388	-0.0318911	-0.0201256	-0.0550541	0.014014	-0.00499581	-0.00920768
35-02450	VCU01C06691	0.0154936	0.00527316	0.011644	0.018569	-0.0111906	0.00715564	-0.0287773	-0.0358659	0.00411411	-0.0243194	-0.0412019	-0.0415291	-0.0274456	-0.0408215	-0.011879	0.000835577	-0.0226717	-0.0246365	-0.0257877	-0.0132627	-0.0159385	-0.0251342	0.00849866	-0.0237686	-0.0228601	-0.0583371	-0.0433055	-0.0193683	-0.0025355	-0.022947	-0.00169244	-0.0213016	0.00540859	-0.0344383	-0.0156688	-0.0132988	-0.0173425	-0.0345477	-0.0206018	-0.00705774	-0.0175219	0.0100493	-0.00864113	-0.0234346	-0.0654303	-0.00605103	-0.0190196	0.00298553
35-02450	VCU01C06692	-0.00428254	-0.0111974	-0.0155413	-0.0033729	-0.0350703	0.0131405	-0.0256421	-0.0176845	-0.00597315	-0.000666553	-0.00136289	-0.0149127	-0.0024249	0.000841219	-0.0184327	-0.0188266	-0.0142931	-0.0140922	0.0134813	-0.00887362	-0.0122334	-0.0191494	-0.00124665	-0.0256489	-0.0579105	-0.0658027	-0.034357	-0.0455277	-0.0152445	-0.0238014	-0.0226085	-0.0392539	-0.00809828	-0.0259457	-0.0430821	-0.0245259	-0.0258339	-0.0385937	-0.0220261	-0.0132694	-0.00287407	0.0137545	-0.00356815	-0.0045692	-0.0809889	0.0169179	-0.010527	0.00885641
35-02450	VCU01C06694	0.000788175	0.0021944	-0.00921671	0.0125266	0.0059063	0.00761046	-0.0462184	-0.0311936	-0.0289432	-0.0256884	-0.0477002	-0.061478	-0.0361097	-0.0200771	0.0102333	0.0262535	-0.0117301	-0.00753964	0.00772331	-0.00733648	-0.00898648	-0.0122548	0.00861151	-0.00416405	-0.0302704	-0.0641516	-0.0435346	-0.0394311	-0.0244221	-0.032751	-0.0299623	-0.0324734	-0.0295865	-0.0474339	-0.0334519	-0.0261804	-0.049032	-0.0293055	-0.0271002	-0.00557704	-0.0120517	0.0132398	0.0011606	-0.0115811	-0.0583643	-0.0267978	-0.0174249	0.0136992
35-02450	VCU01C06695	-0.0234244	0.0185611	-0.00721234	0.0034742	-0.0128349	0.0199876	-0.0289398	-0.00274429	-0.0228353	-0.00305239	-0.0206188	-0.0150188	-0.00549464	-0.00986563	-0.0244661	-0.00559622	-0.0195286	-0.0355138	0.0136032	-0.032005	-0.0126815	-0.00979453	-0.0140053	-0.0241591	-0.0401207	-0.064085	-0.0376547	-0.0443799	-0.0177443	-0.0462489	-0.044828	-0.0435775	-0.00774842	-0.0469113	0.00240656	-0.0216683	-0.00154685	-0.00894923	-0.00754188	-0.0320694	0.000667432	-0.0159882	-0.00595397	-0.00820887	-0.0188582	-0.00199605	-0.0270472	0.011144
35-50391	VCU01C05446	0.00912953	-0.0326653	-7.74443e-05	-0.022789	-0.0182386	-0.0410416	-0.00846846	-0.0298054	-0.0261872	-0.0301135	0.00338617	-0.0386603	-0.0267425	-0.00455453	-0.0291858	-0.0361909	-0.0343931	-0.0129907	0.021764	-0.0146113	-0.0044067	-0.00687716	0.0131913	-0.0186201	0.00690961	-0.0243499	-0.0239086	-0.000427295	-0.0473131	-0.0159747	-0.0431645	-0.0143292	-0.0294522	-0.04388	-0.0148517	0.000512805	-0.00364489	0.0112942	0.00859798	-0.0299499	0.00654845	0.005737	-0.0376886	-0.0286588	-0.0678048	-0.00956545	-0.00942549	-0.0216164
35-50391	VCU01C05457	-0.0428733	-0.0400992	-0.0472928	-0.0331867	-0.0320558	-0.02716	-0.0512383	-0.0512598	-0.0291757	-0.0390293	0.0115684	-0.0268305	-0.0240316	0.026881	-0.00173985	-0.00737712	-0.0180039	-0.0115337	-0.00367988	-0.0466664	-0.0295086	-0.00975165	-0.0382416	-0.052385	0.0383451	0.013355	0.00216957	-0.00615147	-0.00903838	-0.0218128	-0.0219877	-0.0252967	-0.0207	0.00602141	-0.0258193	-0.00475541	0.0124024	-0.0142637	0.0143865	0.0137962	-0.0421487	-0.0289398	-0.0264287	-0.0140933	-0.0248567	-0.02931	-0.0134399	-0.0178797
35-50391	VCU01C05458	-0.0359697	-0.0638581	-0.0361718	-0.0550078	-0.0355251	-0.0527427	-0.0237032	-0.0260044	-0.0424478	-0.0142299	0.00057601	-0.0337194	-0.00105592	0.0190802	-0.0208253	-0.0207632	-0.0113283	-0.0305052	-0.0270968	-0.0491098	-0.0138281	-0.0153867	-0.0207373	-0.0396681	0.016752	-0.0140515	-0.0225012	-0.0222733	-0.0378127	-0.0243702	-0.051104	-0.0381129	-0.0239413	-0.021841	0.0345441	0.00955726	0.0431292	0.0334471	0.0526364	-0.0213614	-0.0410585	-0.0439217	-0.0490478	-0.0426397	-0.0318595	-0.0542088	-0.0304736	-0.020779
35-50391	VCU01C05448	-0.0255112	-0.0425708	-0.0283349	-0.0308708	-0.0352113	-0.0333932	-0.0158663	-0.0375453	-0.00531632	-0.0169938	-0.0277209	-0.0448043	-0.028099	-0.00100965	-0.0398893	-0.0409671	-0.0226412	-0.0489992	-0.0059235	-0.0318121	-0.0365397	-0.0105134	-0.0322782	-0.0525768	0.0141021	0.00814767	-0.00577339	-0.0194518	0.00672791	-0.0408125	-0.0259412	-0.0150018	-0.0404976	-0.0168538	-0.0500624	0.00508358	-0.0133225	-0.019243	-0.00791884	0.0155421	-0.0375531	-0.0162512	-0.00701485	-0.0143991	-0.0109141	-0.028248	-0.0238905	-0.0270765
35-50391	VCU01C05456	-0.0285189	-0.0362316	-0.0137886	-0.0216819	-0.0335455	-0.0284218	-0.053412	-0.0423767	-0.0487893	-0.0487261	-0.0340342	-0.0466721	-0.037148	-0.0491561	-0.0359438	-0.00727103	0.00866116	-0.0129094	-0.0110969	-0.040975	0.00137391	-0.0041742	-0.0203536	-0.0358648	-0.0231017	-0.0403408	-0.0408114	-0.027019	-0.0250044	-0.0413124	-0.0306586	-0.0352215	-0.0358682	-0.0461924	-0.0155684	-0.00464933	-0.0132525	-0.0326235	-0.000325735	0.00672113	-0.0260845	-0.0207407	-0.0284884	-0.0300593	-0.0511955	-0.0489236	-0.0118519	-0.0214212
35-93441	VCU01C06909	-0.00409181	-0.0334621	-0.0378059	-0.00728571	-0.0345376	0.00238851	-0.0399277	-0.0272966	-0.0329113	-0.0176879	-0.0305808	-0.048804	-0.0252595	-0.0499201	-0.0167602	-0.0215995	-0.0402053	-0.00934198	-0.0367101	-0.00868289	0.0371996	0.00611847	-0.00743919	0.0225303	-0.0160006	-0.0217271	-0.00566957	0.0182677	-0.0444623	-0.0278282	-0.046127	-0.0309701	-0.0292231	-0.05106	-0.00197008	-0.0365318	-0.00398572	-0.00910836	-0.0304984	0.0224852	-0.00815471	0.00323043	-0.000299786	-0.0166891	-0.013432	-0.0507135	-0.0142118	-0.023781
35-93441	VCU01C06373	0.00139535	-0.0292287	-0.00769763	0.00367284	-0.0574331	-0.0182273	0.00477094	0.0038376	-0.00804637	0.0219954	-0.0526784	0.0148165	-0.00495403	-0.0088691	-0.0274591	-0.0177082	-0.0379098	-0.0100101	-0.0340726	-0.0251952	0.0102006	-0.0237303	-0.0123248	-0.0149555	-0.0116533	-0.032882	-0.0368862	-0.0242336	0.0139147	-0.0189214	-0.0252516	-0.0152242	-0.0370724	0.00537926	-0.0179124	-0.0272831	-0.0434094	-0.0544593	-0.0419953	-0.029705	0.000638065	-0.0230847	-0.0312884	-0.0297817	-0.00281543	-0.039983	-0.00872464	-0.0287807
35-93441	VCU01C06906	-0.0242799	-0.0185422	-0.0502429	-0.0292976	-0.043099	-0.005489	-0.00061465	0.0182857	0.00788357	-0.00356589	-0.0335568	-0.00664128	0.0146235	-0.00958124	-0.0295391	-0.0225238	-0.0113791	-0.0233748	-0.0101636	-0.0263633	-0.0235678	-0.02809	-0.0140628	-0.0144138	0.009634	0.00185581	-0.0342927	-0.0346346	-0.0106206	-0.0249909	-0.0350827	-0.0247133	-0.0187487	-0.00456581	-0.00209648	-0.00565377	-0.000350553	-0.0054732	-0.037464	-0.00830369	-0.00451955	-0.0269885	-0.01912	-0.0520374	0.0157362	-0.0705597	-0.0435188	-0.053886
35-93441	VCU01C06910	-0.0315006	-0.0376175	-0.0343243	-0.0277413	-0.0347035	-0.0151034	-0.0183221	0.0054797	-0.0252121	-0.00520121	-0.018892	-0.0030332	-0.000348276	0.00873113	-0.0358479	-0.0242731	-0.0409412	-0.0440459	-0.0228556	-0.0313042	-0.00411551	-0.032233	-0.0232213	-0.0068162	0.00172941	-0.0209811	-0.0392336	-0.0369539	-0.00701258	-0.0423564	-0.0327285	-0.0298822	-0.0353163	-0.00791093	-0.0347362	-0.0224493	-0.0213636	-0.0345793	-0.041379	-0.0165502	-0.0174396	-0.0347791	-0.0510758	-0.050937	-0.00276919	-0.0641019	-0.0266883	-0.0339778
35-93441	VCU01C06911	-0.0251884	-0.025378	-0.0455661	-0.0294082	-0.0344326	-0.0144906	-0.00813439	0.000735139	-0.00932505	0.0123956	-0.0240926	0.0225427	0.0177045	-0.00262465	-0.010044	-0.00827208	-0.0182149	-0.0235994	-0.029424	-0.0290956	-0.00247681	-0.0277446	-0.0109818	0.000749804	0.000746418	0.00459487	-0.0430663	-0.00237298	-0.03843	-0.0245316	-0.0557109	-0.0424918	-0.0553351	-0.042862	-0.0134918	-0.0273079	-0.0140256	-0.0314588	-0.0397403	-0.00374084	-0.0131792	-0.0037318	-0.0168369	-0.0324283	-0.0132131	-0.0426295	-0.00954738	-0.0169509
[truncated: 52 more columns]

## Sheet: 2
Family ID		35-02451	35-02451	35-02451	35-02451	35-02451	35-02497	35-02497	35-02497	35-02497	35-02497	35-04480	35-04480	35-04480	35-04480	35-04480	35-04560	35-04560	35-04560	35-04560	35-04560	35-06277	35-06277	35-06277	35-06277	35-06277	35-07178	35-07178	35-07178	35-07178	35-50505	35-50505	35-50505	35-50505	35-50505	35-50505	35-92569	35-92569	35-92569	35-92569	35-92569	35-93327	35-93327	35-93327	35-93327	35-93327	35-93405	35-93405	35-93405
	Sample ID	VCU01C06835	VCU01C06840	VCU01C06833	VCU01C06834	VCU01C06841	VCU01C07621	VCU01C07618	VCU01C07598	VCU01C07620	VCU01C07619	VCU01C07230	VCU01C07231	VCU01C07232	VCU01C07440	VCU01C07233	VCU01C08837	VCU01C08839	VCU01C08833	VCU01C08834	VCU01C08838	VCU00C04113	VCU00C04114	VCU00C04111	VCU00C04112	VCU00C04115	VCU00C02392	VCU00C02390	VCU01C05158	VCU00C02393	VCU01C07709	VCU01C07710	VCU01C07708	VCU01C07751	VCU01C07846	VCU01C07845	VCU01C09064	VCU01C09055	VCU01C08946	VCU01C09065	VCU01C09054	VCU01C05084	VCU01C05079	VCU00C04843	VCU01C05083	VCU01C05080	VCU01C05768	VCU01C05769	VCU01C05766
35-02451	VCU01C06835	0.664237	-0.0740176	0.262117	0.277933	0.300265	-0.00123538	0.0110481	-0.0031675	0.00293361	-0.00256709	0.00137166	-0.022692	-0.0195997	-0.00278038	-0.00703741	-0.0312128	-0.037078	-0.0481607	-0.0313177	0.00195513	0.00148565	-0.0279771	-0.0396805	-0.0171044	0.00420215	-0.0447016	-0.0225012	-0.0186404	-0.00849554	-0.0231231	0.00411186	-0.0101974	-0.00233573	-0.0119874	-0.0174102	-0.0103814	-0.00983516	-0.00270817	-0.00862872	0.00531718	-0.0190963	-0.00402748	0.013057	-0.00688731	-0.019401	-0.068464	-0.0172917	-0.0119084
35-02451	VCU01C06840	-0.0740176	0.765306	0.296465	0.3214	0.3345	0.00712404	-0.00407374	-0.0321958	-0.0398871	0.0161651	-0.015802	0.0032214	-0.0420167	-0.0438913	-0.0267188	-0.0641166	-0.0398893	-0.0363817	-0.0339011	-0.0303788	-0.0232111	-0.0416172	-0.040554	-0.00897293	-0.016961	-0.0199281	-0.00753059	-0.00150398	-0.0137006	-0.00188317	0.00107258	0.0279125	0.0125209	-0.0190162	-0.00654309	-0.0163843	-0.0258689	-0.0389176	-0.0427864	-0.0149341	0.00704504	-0.0323718	-0.00468658	-0.014942	0.018139	-0.000717407	0.0384862	-0.0249785
35-02451	VCU01C06833	0.262117	0.296465	0.662465	0.329595	0.268945	-0.0388251	-0.013889	-0.0375656	-0.034998	-0.00869643	-0.0233375	-0.00306029	-0.0410032	-0.0174587	-0.0188661	-0.0519324	-0.063611	-0.0463109	-0.0367631	-0.0367744	0.0198635	-0.0241896	-0.0179971	0.00765672	0.0241758	-0.0312252	-0.0474384	-0.0246557	-0.013713	0.00232193	-0.00897068	0.00624262	0.000425904	-0.0131013	-0.0257053	-0.023236	-0.0180163	-0.0274173	-0.0367575	-0.00537162	-0.0179305	-0.0205296	0.00498988	-0.0232755	-0.0237066	-0.0432469	0.0112309	-0.0183797
35-02451	VCU01C06834	0.277933	0.3214	0.329595	0.690791	0.203602	0.0242954	-0.0353468	-0.0407854	-0.0148506	-0.0218331	-0.0170965	-0.0230362	-0.0552798	-0.034015	-0.0176404	-0.0714524	-0.0496188	-0.0377902	-0.0429466	-0.016855	-0.00170824	-0.0288913	-0.0346674	-0.0289613	0.00636564	-0.0395744	-0.0195398	0.0124758	0.010652	-0.0323583	-0.0137863	-0.0111116	0.00757885	-0.0393465	-0.0469351	-0.0204145	-0.0260235	-0.0160469	-0.025501	0.00896251	-0.00872578	-0.0293348	0.00131409	-0.011449	-0.0019633	-0.0476066	-0.0278947	-0.0412053
35-02451	VCU01C06841	0.300265	0.3345	0.268945	0.203602	0.722233	-0.00238653	-0.0174599	-0.0136656	-0.0173673	0.00209508	-0.00924041	-0.0368376	-0.0654336	-0.0322003	-0.00419903	-0.0450165	-0.0327578	-0.0424726	-0.0116093	0.00171587	-0.00855647	-0.0548893	-0.0399198	-0.0198513	-0.0211142	-0.0563395	-0.0216006	-0.0287965	-0.0203615	-0.026896	0.00501245	0.0228474	0.00483414	-0.0157602	-0.021981	-0.00891085	-0.0333277	-0.0259728	-0.0280178	-0.00894245	0.0131507	-0.0222767	0.0209108	-0.0131679	0.0105662	-0.00954405	0.00766012	-0.0104378
35-02497	VCU01C07621	-0.00123538	0.00712404	-0.0388251	0.0242954	-0.00238653	0.747071	-0.08278	-0.0227902	0.323904	0.291616	-0.0431001	-0.013248	-0.0380825	-0.0415529	-0.0354371	-0.00318895	-0.0259242	-0.0371209	0.0079908	-0.0174395	-0.0143754	-0.00656452	-0.0420912	-0.0181472	-0.0410676	-0.0179316	-0.0258238	-0.0153517	-0.021051	-0.0512948	0.0276902	-0.030276	-0.0127255	-0.0345737	-0.0208467	-0.00766265	0.00223051	-0.0461541	0.0421925	-0.0421183	0.00573589	-0.0272977	-0.0229798	-0.0127176	-0.0122368	-0.0382744	0.0144937	0.00163914
35-02497	VCU01C07618	0.0110481	-0.00407374	-0.013889	-0.0353468	-0.0174599	-0.08278	0.804124	-0.0152941	0.336187	0.364654	0.0137522	0.0632101	0.0596912	0.0407185	0.0451245	-0.0458471	-0.011361	-0.00283796	-0.00320701	-0.0382122	-0.0116669	-0.0236897	-0.0241084	-0.0172624	-0.0113441	0.0213667	0.0792449	-0.00682975	-0.0244977	0.0264172	-0.0327499	-0.0272255	-0.0273429	0.00825825	0.0304202	-0.0357305	-0.0221898	-0.0372902	-0.0547234	-0.0357621	-0.00705772	-0.0115946	-0.0308719	-0.00237185	-0.000409244	-0.0192656	0.00340986	-0.015144
35-02497	VCU01C07598	-0.0031675	-0.0321958	-0.0375656	-0.0407854	-0.0136656	-0.0227902	-0.0152941	0.677208	-0.00767845	-0.0358625	-0.00502292	0.00203186	0.0211963	-0.0105428	-0.0318978	-0.00762879	-0.0366334	-0.0199033	-0.0533285	-0.0289466	-0.00468094	0.00335797	0.005219	0.0075055	0.0158175	-0.0400394	-0.061952	-0.0121544	-0.0380294	-0.0312274	-0.00604425	-0.00644716	-0.019445	0.00623924	-0.0339496	0.018218	-0.000841484	-0.000325727	0.00857202	-0.0230768	-0.0209314	-0.00472269	-0.0395022	-0.0268463	-0.0291012	0.0142792	0.00367058	-0.00610634
35-02497	VCU01C07620	0.00293361	-0.0398871	-0.034998	-0.0148506	-0.0173673	0.323904	0.336187	-0.00767845	0.776383	0.218388	-0.014082	-0.00474751	-0.00165519	0.0184697	-0.00915464	-0.0352678	-0.00784886	-0.0166518	0.0311956	-0.0432491	-0.0466823	-0.0132243	-0.0510307	-0.0184237	-0.041686	0.0267027	0.0394421	-0.00901694	-0.0232653	-0.00495065	-0.00313477	-0.0194958	-0.012546	-0.00817728	0.0147826	-0.0223015	-0.0125223	-0.0439229	-0.0167872	-0.0260947	-0.0288506	0.000922484	-0.0183548	-0.0161857	-0.0257358	-0.0447062	0.007264	-0.0324915
35-02497	VCU01C07619	-0.00256709	0.0161651	-0.00869643	-0.0218331	0.00209508	0.291616	0.364654	-0.0358625	0.218388	0.770967	-0.000660914	0.00639384	0.0244184	0.0092074	0.02581	-0.0416804	-0.0583743	-0.0675193	-0.0339202	-0.0460141	-0.025738	-0.0124557	-0.0537957	-0.0295098	-0.036586	0.0315748	0.0505835	-0.0318437	-0.0503095	0.0141698	-0.00658372	-0.0489338	-0.0304713	-0.00991642	0.00609026	-0.0271183	-0.010044	-0.054211	-0.00131437	-0.0250981	-0.0108701	-0.0217902	-0.0376479	-0.0138213	-0.00889506	-0.00734785	0.00586679	-0.00835559
35-04480	VCU01C07230	0.00137166	-0.015802	-0.0233375	-0.0170965	-0.00924041	-0.0431001	0.0137522	-0.00502292	-0.014082	-0.000660914	0.793206	-0.053956	0.319138	0.364339	0.317109	-0.0232653	-0.0552335	-0.0434049	-0.0242821	-0.0289669	0.00384776	-0.0152422	-0.0172567	-0.0222654	-0.0150933	0.022975	0.0257976	-0.027449	0.00264358	-0.0154036	-0.0176912	-0.0302907	-0.0328018	-0.029231	-0.0238251	0.00828082	-0.051244	-0.0163042	-0.0170953	-0.041221	-0.0396455	-0.0101004	-0.0141035	-0.0479542	-0.0213704	0.0424136	-0.0127638	-0.0258464
35-04480	VCU01C07231	-0.022692	0.0032214	-0.00306029	-0.0230362	-0.0368376	-0.013248	0.0632101	0.00203186	-0.00474751	0.00639384	-0.053956	0.760467	0.321291	0.275417	0.320973	-0.0232777	0.0199854	0.00878868	0.00636789	-0.00675188	-0.0430132	-0.0422695	-0.04417	-0.0331065	-0.0266183	0.000279173	0.0260131	-0.0335027	-0.00625982	-0.00321941	0.0027	-0.0264276	0.00605528	0.0139576	0.00374733	-0.0318549	0.00037964	0.00328912	-0.00935665	-0.010799	-0.00329615	-8.19635e-05	-0.0198152	-0.0320084	-0.00588062	-0.007753	0.0305387	0.00776733
35-04480	VCU01C07232	-0.0195997	-0.0420167	-0.0410032	-0.0552798	-0.0654336	-0.0380825	0.0596912	0.0211963	-0.00165519	0.0244184	0.319138	0.321291	0.71399	0.360922	0.23014	-0.0316981	-0.0424648	-0.0444285	-0.0248498	-0.017566	-0.0167816	-0.0277785	-0.0236377	-0.0387912	-0.0248938	0.0173919	0.0216963	-0.0187837	-0.0228872	0.033499	-0.0527969	-0.0440809	-0.0618662	-0.026493	0.0273573	-0.0182758	-0.0148799	-0.00615711	-0.0279218	-0.0106703	-0.0180998	-0.00610859	-0.0412301	-0.0373511	-0.0184045	-0.002039	0.033859	-0.0017929
35-04480	VCU01C07440	-0.00278038	-0.0438913	-0.0174587	-0.034015	-0.0322003	-0.0415529	0.0407185	-0.0105428	0.0184697	0.0092074	0.364339	0.275417	0.360922	0.758571	0.268047	-0.00838155	-0.0216559	-0.0271533	-0.000165468	0.00119109	-0.029029	-0.0250936	-0.0377089	-0.0436294	-0.0161676	0.0189369	0.017656	-0.0295492	0.00339295	0.0188579	-0.033242	-0.0272616	-0.0464148	-0.00237861	0.0107784	-0.00328035	-0.0367022	0.00576071	-0.0193096	-0.020296	-0.0360465	-0.0140245	-0.0299962	-0.0571216	-0.0165175	0.0196817	-0.00688505	-0.0413971
35-04480	VCU01C07233	-0.00703741	-0.0267188	-0.0188661	-0.0176404	-0.00419903	-0.0354371	0.0451245	-0.0318978	-0.00915464	0.02581	0.317109	0.320973	0.23014	0.268047	0.732275	-0.0282548	-0.0138304	0.00255778	-0.0212925	-0.0126408	-0.0435448	-0.0392675	-0.0542765	-0.0210996	-0.034901	0.0434046	0.0622993	-0.0234335	0.0116745	0.00605189	-0.0123079	-0.0253633	-0.0119163	-0.0086874	0.0089151	-0.0327285	-0.0336641	-0.044205	-0.0260743	-0.0353818	-0.0232055	-0.0296802	-0.0220566	-0.0334519	-0.0300074	-0.0201392	-0.0113701	-0.0360792
35-04560	VCU01C08837	-0.0312128	-0.0641166	-0.0519324	-0.0714524	-0.0450165	-0.00318895	-0.0458471	-0.00762879	-0.0352678	-0.0416804	-0.0232653	-0.0232777	-0.0316981	-0.00838155	-0.0282548	0.838947	0.337695	0.318291	0.367278	0.272202	0.017542	0.0113325	-0.00721009	-0.00959704	0.00521223	-0.0363964	-0.0551173	-0.037806	-0.0321066	-0.0259886	-0.0199552	-0.0237777	-0.0351797	-0.0155368	-0.0478605	-0.020656	-0.0172601	-0.0429613	-0.0114942	-0.0182939	-0.0386039	-0.0171518	-0.0256003	-0.0308403	-0.0191888	-0.00840869	-0.0548092	-0.0267425
35-04560	VCU01C08839	-0.037078	-0.0398893	-0.063611	-0.0496188	-0.0327578	-0.0259242	-0.011361	-0.0366334	-0.00784886	-0.0583743	-0.0552335	0.0199854	-0.0424648	-0.0216559	-0.0138304	0.337695	0.81274	0.308208	0.363009	0.177655	-0.0289026	-0.0238273	-0.033023	-0.0311925	-0.00270479	-0.021174	-0.0490139	-0.0355781	-0.00571359	-0.047128	-0.0155616	-0.0243995	-0.0270246	-0.0193502	-0.0389075	-0.0134128	-0.0179959	-0.000496142	-0.0162196	-0.0297445	-0.0246354	-0.0132141	-0.0327194	-0.0226852	-0.0336031	-0.0546252	-0.0289861	-0.00832851
35-04560	VCU01C08833	-0.0481607	-0.0363817	-0.0463109	-0.0377902	-0.0424726	-0.0371209	-0.00283796	-0.0199033	-0.0166518	-0.0675193	-0.0434049	0.00878868	-0.0444285	-0.0271533	0.00255778	0.318291	0.308208	0.819983	0.380423	0.310196	-0.0532077	-0.0558836	-0.0771619	-0.0646165	-0.0431961	-0.0257595	-0.0280663	-0.0197599	-0.00915915	-0.0147817	-0.00863435	-0.00960719	0.00167412	-0.00262013	0.00062003	-0.0134387	-0.0151722	-0.0180761	-0.0361932	-0.0233872	0.00668503	-0.0174576	-0.0236265	0.00373377	-0.0129975	-0.0356154	-0.0235407	-0.0197531
35-04560	VCU01C08834	-0.0313177	-0.0339011	-0.0367631	-0.0429466	-0.0116093	0.0079908	-0.00320701	-0.0533285	0.0311956	-0.0339202	-0.0242821	0.00636789	-0.0248498	-0.000165468	-0.0212925	0.367278	0.363009	0.380423	0.857773	0.282128	-0.000458902	-0.00473058	-0.00788498	-0.026686	0.0145682	-0.0137039	-0.0472432	-0.0464599	-0.0208129	-0.0629113	-0.0133349	-0.0366492	-0.024342	-0.0671638	-0.0510431	0.000440586	-0.0272819	-0.00533663	-0.0165006	-0.0284297	-0.011466	-0.0261477	-0.0374459	-0.0291215	-0.0377597	-0.0182025	-0.0175264	-0.0275313
35-04560	VCU01C08838	0.00195513	-0.0303788	-0.0367744	-0.016855	0.00171587	-0.0174395	-0.0382122	-0.0289466	-0.0432491	-0.0460141	-0.0289669	-0.00675188	-0.017566	0.00119109	-0.0126408	0.272202	0.177655	0.310196	0.282128	0.799845	-0.0418474	-0.0333526	-0.053491	-0.0341065	-0.0479079	-0.0130313	-0.0643525	-0.00896954	-0.0286893	-0.00615713	-0.0257707	-0.0193344	-0.0057734	-0.00744596	-0.0332724	0.0138797	-0.029459	-0.022218	-0.0233511	0.00689495	-0.0119332	0.00108386	-0.00246328	-0.0128327	-0.0169114	-0.00328156	-0.0577751	-0.0275426
35-06277	VCU00C04113	0.00148565	-0.0232111	0.0198635	-0.00170824	-0.00855647	-0.0143754	-0.0116669	-0.00468094	-0.0466823	-0.025738	0.00384776	-0.0430132	-0.0167816	-0.029029	-0.0435448	0.017542	-0.0289026	-0.0532077	-0.000458902	-0.0418474	0.732793	-0.0638006	0.305098	0.246288	0.317862	-0.055106	-0.0106782	0.0130164	-0.0238014	-0.011984	-0.0233906	-0.0242494	-0.0266465	-0.00962525	-0.0206334	-0.0684323	-0.0233172	-0.0379617	-0.0104841	-0.0342679	0.0356998	0.0141788	0.0410662	0.0206659	0.0391566	0.0116372	-0.000111304	0.00253636
35-06277	VCU00C04114	-0.0279771	-0.0416172	-0.0241896	-0.0288913	-0.0548893	-0.00656452	-0.0236897	0.00335797	-0.0132243	-0.0124557	-0.0152422	-0.0422695	-0.0277785	-0.0250936	-0.0392675	0.0113325	-0.0238273	-0.0558836	-0.00473058	-0.0333526	-0.0638006	0.705328	0.266288	0.246689	0.27039	0.00764658	-0.0688657	-0.028643	0.0268686	-0.0526175	-0.0205951	-0.0559919	-0.0472183	-0.0386321	-0.077795	0.0111903	-0.00672931	-0.00267995	0.00861152	-0.00787708	-0.0211199	-0.0229211	-0.028634	-0.0157501	-0.0280358	0.00462982	-0.0499777	-0.0334237
35-06277	VCU00C04111	-0.0396805	-0.040554	-0.0179971	-0.0346674	-0.0399198	-0.0420912	-0.0241084	0.005219	-0.0510307	-0.0537957	-0.0172567	-0.04417	-0.0236377	-0.0377089	-0.0542765	-0.00721009	-0.033023	-0.0771619	-0.00788498	-0.053491	0.305098	0.266288	0.673373	0.251172	0.266437	-0.0234346	-0.0128609	0.0228023	0.00616023	-0.0434613	-0.0337803	-0.0606281	-0.0681547	-0.0324395	-0.0509709	-0.0329993	0.00185695	-0.0184869	0.00283543	-0.0227721	0.0065022	0.0104003	-0.00397556	0.00218311	0.00346179	0.0128741	-0.0138067	-0.0168583
35-06277	VCU00C04112	-0.0171044	-0.00897293	0.00765672	-0.0289613	-0.0198513	-0.0181472	-0.0172624	0.0075055	-0.0184237	-0.0295098	-0.0222654	-0.0331065	-0.0387912	-0.0436294	-0.0210996	-0.00959704	-0.0311925	-0.0646165	-0.026686	-0.0341065	0.246288	0.246689	0.251172	0.619242	0.202041	0.00723465	-0.0300661	-0.0221017	0.00981459	-0.0311439	-0.00869644	-0.0276792	-0.0199315	-0.0143089	-0.0480004	-0.0150966	0.0104127	0.00602707	0.00648979	-0.0106827	-0.0142366	-0.00897067	-0.00362684	-0.00738502	-0.0171631	-0.0550553	-0.0143698	-0.0308719
35-06277	VCU00C04115	0.00420215	-0.016961	0.0241758	0.00636564	-0.0211142	-0.0410676	-0.0113441	0.0158175	-0.041686	-0.036586	-0.0150933	-0.0266183	-0.0248938	-0.0161676	-0.034901	0.00521223	-0.00270479	-0.0431961	0.0145682	-0.0479079	0.317862	0.27039	0.266437	0.202041	0.676673	-0.0099864	-0.0469452	-0.0233646	-0.00888828	-0.056686	-0.0337826	-0.0503716	-0.0347588	-0.0428146	-0.0727446	-0.00142723	-0.0127356	-0.00401279	0.00910245	-0.0144533	-0.00330294	-0.0135392	-0.0059156	-0.00557026	-0.0257211	-0.00342825	-0.0184824	-0.00762766
35-07178	VCU00C02392	-0.0447016	-0.0199281	-0.0312252	-0.0395744	-0.0563395	-0.0179316	0.0213667	-0.0400394	0.0267027	0.0315748	0.022975	0.000279173	0.0173919	0.0189369	0.0434046	-0.0363964	-0.021174	-0.0257595	-0.0137039	-0.0130313	-0.055106	0.00764658	-0.0234346	0.00723465	-0.0099864	0.765576	0.300141	0.264905	0.278583	-0.016794	-0.0214754	-0.0398882	-0.0182341	-0.033585	0.00122946	0.00483868	-0.0186663	0.0101182	0.00590744	0.0133561	-0.0069539	-0.0341742	-0.0347577	-0.0268892	-0.0525114	-0.0220115	-0.0628266	-0.0186878
35-07178	VCU00C02390	-0.0225012	-0.00753059	-0.0474384	-0.0195398	-0.0216006	-0.0258238	0.0792449	-0.061952	0.0394421	0.0505835	0.0257976	0.0260131	0.0216963	0.017656	0.0622993	-0.0551173	-0.0490139	-0.0280663	-0.0472432	-0.0643525	-0.0106782	-0.0688657	-0.0128609	-0.0300661	-0.0469452	0.300141	0.821034	0.312638	0.39619	0.0091679	-0.00850796	-0.0215634	-0.0159814	-0.0280268	0.0538643	-0.0256229	-0.00433106	0.000858153	-0.0149792	-0.0159656	0.0314326	-0.0339733	-0.0231581	0.000554567	-0.00534793	-0.0018629	-0.0465536	-0.0310254
35-07178	VCU01C05158	-0.0186404	-0.00150398	-0.0246557	0.0124758	-0.0287965	-0.0153517	-0.00682975	-0.0121544	-0.00901694	-0.0318437	-0.027449	-0.0335027	-0.0187837	-0.0295492	-0.0234335	-0.037806	-0.0355781	-0.0197599	-0.0464599	-0.00896954	0.0130164	-0.028643	0.0228023	-0.0221017	-0.0233646	0.264905	0.312638	0.751016	0.271018	-0.0120483	-0.022657	-0.00459402	-0.0132604	-0.0156169	0.0111046	-0.013555	-0.0234955	0.00403511	-0.00188544	-0.018944	0.0332417	-0.00913883	0.00954146	0.00544133	0.0203984	-0.0491821	-0.031636	-0.0117763
35-07178	VCU00C02393	-0.00849554	-0.0137006	-0.013713	0.010652	-0.0203615	-0.021051	-0.0244977	-0.0380294	-0.0232653	-0.0503095	0.00264358	-0.00625982	-0.0228872	0.00339295	0.0116745	-0.0321066	-0.00571359	-0.00915915	-0.0208129	-0.0286893	-0.0238014	0.0268686	0.00616023	0.00981459	-0.00888828	0.278583	0.39619	0.271018	0.78943	-0.0437366	-0.0298382	-0.0269354	-0.0307004	-0.0500409	-0.0234335	-0.00956543	-0.0330704	0.0161177	-0.0204653	-0.0132446	0.00736669	0.0061354	-0.00960832	0.0030476	0.0015906	0.00496162	-0.0341437	-0.01417
35-50505	VCU01C07709	-0.0231231	-0.00188317	0.00232193	-0.0323583	-0.026896	-0.0512948	0.0264172	-0.0312274	-0.00495065	0.0141698	-0.0154036	-0.00321941	0.033499	0.0188579	0.00605189	-0.0259886	-0.047128	-0.0147817	-0.0629113	-0.00615713	-0.011984	-0.0526175	-0.0434613	-0.0311439	-0.056686	-0.016794	0.0091679	-0.0120483	-0.0437366	0.723927	-0.0945059	0.296066	0.290363	0.274784	0.376737	-0.0422029	0.000290476	-0.031908	-0.034067	-0.0275302	0.0042518	-0.0164712	0.00505874	0.00335232	-0.0134929	-0.0480795	-0.0208445	-0.0128394
35-50505	VCU01C07710	0.00411186	0.00107258	-0.00897068	-0.0137863	0.00501245	0.0276902	-0.0327499	-0.00604425	-0.00313477	-0.00658372	-0.0176912	0.0027	-0.0527969	-0.033242	-0.0123079	-0.0199552	-0.0155616	-0.00863435	-0.0133349	-0.0257707	-0.0233906	-0.0205951	-0.0337803	-0.00869644	-0.0337826	-0.0214754	-0.00850796	-0.022657	-0.0298382	-0.0945059	0.692109	0.248298	0.286936	0.318433	0.238463	-0.00641895	0.00826166	-0.0281543	-0.00375436	0.0121293	-0.0317759	0.00472241	-0.000990476	-0.0455559	-0.020568	-0.0851331	-0.0140132	-0.0131893
35-50505	VCU01C07708	-0.0101974	0.0279125	0.00624262	-0.0111116	0.0228474	-0.030276	-0.0272255	-0.00644716	-0.0194958	-0.0489338	-0.0302907	-0.0264276	-0.0440809	-0.0272616	-0.0253633	-0.0237777	-0.0243995	-0.00960719	-0.0366492	-0.0193344	-0.0242494	-0.0559919	-0.0606281	-0.0276792	-0.0503716	-0.0398882	-0.0215634	-0.00459402	-0.0269354	0.296066	0.248298	0.672153	0.332241	0.293409	0.311126	-0.0120652	-0.00547771	-0.0249096	-0.0190895	-0.0139206	-0.0023143	-0.00103787	0.0120571	0.000319817	-0.0188051	-0.109245	-0.032882	-0.0194055
35-50505	VCU01C07751	-0.00233573	0.0125209	0.000425904	0.00757885	0.00483414	-0.0127255	-0.0273429	-0.019445	-0.012546	-0.0304713	-0.0328018	0.00605528	-0.0618662	-0.0464148	-0.0119163	-0.0351797	-0.0270246	0.00167412	-0.024342	-0.0057734	-0.0266465	-0.0472183	-0.0681547	-0.0199315	-0.0347588	-0.0182341	-0.0159814	-0.0132604	-0.0307004	0.290363	0.286936	0.332241	0.700073	0.246671	0.363898	-0.0109288	-0.0116364	-0.0306124	-0.0133936	0.00784747	-0.042441	-0.0059427	-0.000598852	-0.0419727	-0.0429737	-0.102865	-0.0139635	-0.0124557
35-50505	VCU01C07846	-0.0119874	-0.0190162	-0.0131013	-0.0393465	-0.0157602	-0.0345737	0.00825825	0.00623924	-0.00817728	-0.00991642	-0.029231	0.0139576	-0.026493	-0.00237861	-0.0086874	-0.0155368	-0.0193502	-0.00262013	-0.0671638	-0.00744596	-0.00962525	-0.0386321	-0.0324395	-0.0143089	-0.0428146	-0.033585	-0.0280268	-0.0156169	-0.0500409	0.274784	0.318433	0.293409	0.246671	0.717474	0.276736	-0.0209224	-0.00567183	-0.0292073	-0.0187137	-0.0129749	-0.00877768	0.016322	0.0221218	-0.0157185	-0.00532084	-0.0728496	-0.0108486	-0.0441068
35-50505	VCU01C07845	-0.0174102	-0.00654309	-0.0257053	-0.0469351	-0.021981	-0.0208467	0.0304202	-0.0339496	0.0147826	0.00609026	-0.0238251	0.00374733	0.0273573	0.0107784	0.0089151	-0.0478605	-0.0389075	0.00062003	-0.0510431	-0.0332724	-0.0206334	-0.077795	-0.0509709	-0.0480004	-0.0727446	0.00122946	0.0538643	0.0111046	-0.0234335	0.376737	0.238463	0.311126	0.363898	0.276736	0.739912	-0.0348942	0.0117027	-0.0352	-0.0164994	-0.00654309	-0.0110089	-0.0132661	-0.00267883	-0.00746289	-0.0414061	-0.0889872	-0.00510076	-0.0202351
35-92569	VCU01C09064	-0.0103814	-0.0163843	-0.023236	-0.0204145	-0.00891085	-0.00766265	-0.0357305	0.018218	-0.0223015	-0.0271183	0.00828082	-0.0318549	-0.0182758	-0.00328035	-0.0327285	-0.020656	-0.0134128	-0.0134387	0.000440586	0.0138797	-0.0684323	0.0111903	-0.0329993	-0.0150966	-0.00142723	0.00483868	-0.0256229	-0.013555	-0.00956543	-0.0422029	-0.00641895	-0.0120652	-0.0109288	-0.0209224	-0.0348942	0.750209	-0.0865923	0.296235	0.315164	0.262085	-0.0336166	0.0492743	-0.0355454	0.00287154	0.00825375	0.00649535	0.0006742	-0.0126363
35-92569	VCU01C09055	-0.00983516	-0.0258689	-0.0180163	-0.0260235	-0.0333277	0.00223051	-0.0221898	-0.000841484	-0.0125223	-0.010044	-0.051244	0.00037964	-0.0148799	-0.0367022	-0.0336641	-0.0172601	-0.0179959	-0.0151722	-0.0272819	-0.029459	-0.0233172	-0.00672931	0.00185695	0.0104127	-0.0127356	-0.0186663	-0.00433106	-0.0234955	-0.0330704	0.000290476	0.00826166	-0.00547771	-0.0116364	-0.00567183	0.0117027	-0.0865923	0.76384	0.280253	0.320383	0.306745	-0.0326145	-0.0286024	-0.0399006	-0.050726	-0.0465976	0.0110311	-0.029898	0.00238626
35-92569	VCU01C08946	-0.00270817	-0.0389176	-0.0274173	-0.0160469	-0.0259728	-0.0461541	-0.0372902	-0.000325727	-0.0439229	-0.054211	-0.0163042	0.00328912	-0.00615711	0.00576071	-0.044205	-0.0429613	-0.000496142	-0.0180761	-0.00533663	-0.022218	-0.0379617	-0.00267995	-0.0184869	0.00602707	-0.00401279	0.0101182	0.000858153	0.00403511	0.0161177	-0.031908	-0.0281543	-0.0249096	-0.0306124	-0.0292073	-0.0352	0.296235	0.280253	0.683257	0.287843	0.265655	-0.0316428	0.0225235	-0.0440583	-0.0369877	-0.010062	-0.0164938	-0.0235689	-0.0234289
35-92569	VCU01C09065	-0.00862872	-0.0427864	-0.0367575	-0.025501	-0.0280178	0.0421925	-0.0547234	0.00857202	-0.0167872	-0.00131437	-0.0170953	-0.00935665	-0.0279218	-0.0193096	-0.0260743	-0.0114942	-0.0162196	-0.0361932	-0.0165006	-0.0233511	-0.0104841	0.00861152	0.00283543	0.00648979	0.00910245	0.00590744	-0.0149792	-0.00188544	-0.0204653	-0.034067	-0.00375436	-0.0190895	-0.0133936	-0.0187137	-0.0164994	0.315164	0.320383	0.287843	0.754626	0.244118	-0.0562571	0.0118156	-0.0629733	-0.0299138	0.00875258	-0.00759612	0.00493459	-0.0140753
35-92569	VCU01C09054	0.00531718	-0.0149341	-0.00537162	0.00896251	-0.00894245	-0.0421183	-0.0357621	-0.0230768	-0.0260947	-0.0250981	-0.041221	-0.010799	-0.0106703	-0.020296	-0.0353818	-0.0182939	-0.0297445	-0.0233872	-0.0284297	0.00689495	-0.0342679	-0.00787708	-0.0227721	-0.0106827	-0.0144533	0.0133561	-0.0159656	-0.018944	-0.0132446	-0.0275302	0.0121293	-0.0139206	0.00784747	-0.0129749	-0.00654309	0.262085	0.306745	0.265655	0.244118	0.694292	-0.0337622	-0.0151598	-0.0346651	-0.0146	-0.00739404	-0.0602185	-0.0275122	-0.0191651
35-93327	VCU01C05084	-0.0190963	0.00704504	-0.0179305	-0.00872578	0.0131507	0.00573589	-0.00705772	-0.0209314	-0.0288506	-0.0108701	-0.0396455	-0.00329615	-0.0180998	-0.0360465	-0.0232055	-0.0386039	-0.0246354	0.00668503	-0.011466	-0.0119332	0.0356998	-0.0211199	0.0065022	-0.0142366	-0.00330294	-0.0069539	0.0314326	0.0332417	0.00736669	0.0042518	-0.0317759	-0.0023143	-0.042441	-0.00877768	-0.0110089	-0.0336166	-0.0326145	-0.0316428	-0.0562571	-0.0337622	0.679433	-0.0751372	0.259742	0.312864	0.300806	-0.0200015	-0.0186415	-0.00961058
35-93327	VCU01C05079	-0.00402748	-0.0323718	-0.0205296	-0.0293348	-0.0222767	-0.0272977	-0.0115946	-0.00472269	0.000922484	-0.0217902	-0.0101004	-8.19635e-05	-0.00610859	-0.0140245	-0.0296802	-0.0171518	-0.0132141	-0.0174576	-0.0261477	0.00108386	0.0141788	-0.0229211	0.0104003	-0.00897067	-0.0135392	-0.0341742	-0.0339733	-0.00913883	0.0061354	-0.0164712	0.00472241	-0.00103787	-0.0059427	0.016322	-0.0132661	0.0492743	-0.0286024	0.0225235	0.0118156	-0.0151598	-0.0751372	0.755051	0.312427	0.256007	0.310859	0.00760589	-0.0199868	-0.00833416
35-93327	VCU00C04843	0.013057	-0.00468658	0.00498988	0.00131409	0.0209108	-0.0229798	-0.0308719	-0.0395022	-0.0183548	-0.0376479	-0.0141035	-0.0198152	-0.0412301	-0.0299962	-0.0220566	-0.0256003	-0.0327194	-0.0236265	-0.0374459	-0.00246328	0.0410662	-0.028634	-0.00397556	-0.00362684	-0.0059156	-0.0347577	-0.0231581	0.00954146	-0.00960832	0.00505874	-0.000990476	0.0120571	-0.000598852	0.0221218	-0.00267883	-0.0355454	-0.0399006	-0.0440583	-0.0629733	-0.0346651	0.259742	0.312427	0.670332	0.240149	0.210081	-0.0490591	0.00826842	0.00373489
35-93327	VCU01C05083	-0.00688731	-0.014942	-0.0232755	-0.011449	-0.0131679	-0.0127176	-0.00237185	-0.0268463	-0.0161857	-0.0138213	-0.0479542	-0.0320084	-0.0373511	-0.0571216	-0.0334519	-0.0308403	-0.0226852	0.00373377	-0.0291215	-0.0128327	0.0206659	-0.0157501	0.00218311	-0.00738502	-0.00557026	-0.0268892	0.000554567	0.00544133	0.0030476	0.00335232	-0.0455559	0.000319817	-0.0419727	-0.0157185	-0.00746289	0.00287154	-0.050726	-0.0369877	-0.0299138	-0.0146	0.312864	0.256007	0.240149	0.670453	0.307658	-0.0394808	-0.0038108	0.00875371
35-93327	VCU01C05080	-0.019401	0.018139	-0.0237066	-0.0019633	0.0105662	-0.0122368	-0.000409244	-0.0291012	-0.0257358	-0.00889506	-0.0213704	-0.00588062	-0.0184045	-0.0165175	-0.0300074	-0.0191888	-0.0336031	-0.0129975	-0.0377597	-0.0169114	0.0391566	-0.0280358	0.00346179	-0.0171631	-0.0257211	-0.0525114	-0.00534793	0.0203984	0.0015906	-0.0134929	-0.020568	-0.0188051	-0.0429737	-0.00532084	-0.0414061	0.00825375	-0.0465976	-0.010062	0.00875258	-0.00739404	0.300806	0.310859	0.210081	0.307658	0.70732	0.020843	-0.00321604	-0.021542
35-93405	VCU01C05768	-0.068464	-0.000717407	-0.0432469	-0.0476066	-0.00954405	-0.0382744	-0.0192656	0.0142792	-0.0447062	-0.00734785	0.0424136	-0.007753	-0.002039	0.0196817	-0.0201392	-0.00840869	-0.0546252	-0.0356154	-0.0182025	-0.00328156	0.0116372	0.00462982	0.0128741	-0.0550553	-0.00342825	-0.0220115	-0.0018629	-0.0491821	0.00496162	-0.0480795	-0.0851331	-0.109245	-0.102865	-0.0728496	-0.0889872	0.00649535	0.0110311	-0.0164938	-0.00759612	-0.0602185	-0.0200015	0.00760589	-0.0490591	-0.0394808	0.020843	3.00588	-0.0686931	-0.0797238
35-93405	VCU01C05769	-0.0172917	0.0384862	0.0112309	-0.0278947	0.00766012	0.0144937	0.00340986	0.00367058	0.007264	0.00586679	-0.0127638	0.0305387	0.033859	-0.00688505	-0.0113701	-0.0548092	-0.0289861	-0.0235407	-0.0175264	-0.0577751	-0.000111304	-0.0499777	-0.0138067	-0.0143698	-0.0184824	-0.0628266	-0.0465536	-0.031636	-0.0341437	-0.0208445	-0.0140132	-0.032882	-0.0139635	-0.0108486	-0.00510076	0.0006742	-0.029898	-0.0235689	0.00493459	-0.0275122	-0.0186415	-0.0199868	0.00826842	-0.0038108	-0.00321604	-0.0686931	0.759755	0.260975
35-93405	VCU01C05766	-0.0119084	-0.0249785	-0.0183797	-0.0412053	-0.0104378	0.00163914	-0.015144	-0.00610634	-0.0324915	-0.00835559	-0.0258464	0.00776733	-0.0017929	-0.0413971	-0.0360792	-0.0267425	-0.00832851	-0.0197531	-0.0275313	-0.0275426	0.00253636	-0.0334237	-0.0168583	-0.0308719	-0.00762766	-0.0186878	-0.0310254	-0.0117763	-0.01417	-0.0128394	-0.0131893	-0.0194055	-0.0124557	-0.0441068	-0.0202351	-0.0126363	0.00238626	-0.0234289	-0.0140753	-0.0191651	-0.00961058	-0.00833416	0.00373489	0.00875371	-0.021542	-0.0797238	0.260975	0.699394
35-93405	VCU01C05765	-0.0226175	-0.0544954	-0.0492644	-0.0484948	-0.0310638	0.0278617	-0.0199258	0.00677982	-0.0155018	-0.00208068	-0.0298303	0.0105087	0.0110933	-0.0387698	-0.0288924	-0.000975786	0.0233655	-0.0176957	-0.0178368	-0.0197859	0.019982	-0.0221333	0.0147217	-0.0179858	-0.0182228	-0.0265472	-0.0470919	-0.0316044	-0.0381016	-0.0238905	-0.019339	-0.0338762	-0.0312579	-0.0401116	-0.023763	-0.017988	-0.00182562	-0.0112267	-0.0235305	-0.0192735	-0.00892101	-0.0259965	-0.0198547	-0.0118723	-0.0103656	-0.0699153	0.297228	0.381377
35-93405	VCU01C05923	-0.0109423	-0.0248103	-0.00920655	-0.0347678	-0.0155131	-0.00229624	-0.00790867	-0.02486	-0.0107798	-0.000892283	-0.0127977	-0.000841505	-0.0189507	-0.0221931	0.00706197	-0.0276002	0.00711389	0.0108495	-0.00559169	-0.00263933	0.0208284	-0.0316597	0.00713307	0.0112434	-0.00415389	-0.0205714	-0.0316552	-0.0108103	-0.0251726	-0.0257798	0.000657271	-0.00932053	0.00583633	-0.0181776	-0.0232585	-0.0196493	-0.0362011	-0.0351154	-0.0388702	-0.0227586	-0.004427	0.00129491	-0.00145432	-0.0123937	0.0123663	-0.105203	0.265133	0.197792
35-02478	VCU01C07211	-0.0234052	-0.0210871	-0.0200737	-0.00334582	-0.0203389	-0.00997173	-0.0203716	-0.00780033	-0.0142378	-0.0184846	-0.0336957	-0.0396354	-0.0332374	-0.0535779	-0.0444984	-0.0505499	-0.0794405	-0.0448144	-0.0548724	-0.0230813	-0.00782064	-0.0198434	0.0188353	-0.0176337	-0.0377044	-0.0342882	-0.0174452	0.0233474	-0.00503529	-0.00997399	-0.0229764	-0.0161981	-0.0229267	-0.0223195	-0.0215871	-0.0370137	0.00730347	-0.0465525	-0.0369708	0.0155026	-0.0025276	0.00080059	0.0208487	0.0102513	0.00902231	-0.0290979	-0.0234064	-0.0344371
35-02478	VCU01C07209	-0.0139895	-0.0294533	-0.0340252	0.00401818	-0.0353163	0.00297763	-0.035463	-0.0232337	-0.0329768	-0.0302704	-0.0388702	-0.0404784	-0.0227958	-0.0521412	-0.0571961	-0.0374866	-0.0436938	-0.0485072	-0.0444307	-0.0230125	-0.0573361	-0.000396825	-0.0339857	-0.0185907	-0.0548476	-0.0229346	-0.0362982	-0.0232043	-0.0105518	-0.0582355	0.00216956	-0.0393826	-0.0259355	-0.0402606	-0.0538905	-0.0152874	0.01045	-0.0328052	-0.0405495	0.0320996	-0.0217225	-0.0592016	-0.0377856	-0.0376683	-0.0343378	-0.0139828	-0.0331404	-0.0159024
35-02478	VCU01C07210	-0.0146158	0.00913178	0.00342004	-0.0160999	-0.00687603	0.00360512	-0.0453223	-0.0459735	-0.0465976	-0.0175603	-0.0314035	-0.0416747	-0.0263858	-0.0474102	-0.0468798	-0.0178233	-0.0336054	-0.0339733	-0.028415	0.00155223	-0.0397245	-0.00193509	-0.0082811	-0.0106681	-0.0354122	-0.0194575	-0.0246139	-0.0234887	-0.0205251	-0.00392025	-0.0112233	-0.0191494	-0.0150492	-0.0154679	0.00817588	-0.0120382	-0.00670447	-0.0354833	-0.0210002	-0.0116138	0.0199402	-0.033611	0.0172136	0.0197247	0.000257745	-0.0465254	-0.0350206	-0.0467353
35-02478	VCU01C07228	-0.0160909	0.0220191	0.00114708	0.0233463	-0.0138224	0.011135	-0.0144251	-0.0414072	-0.0149025	-0.0124241	-0.0538522	-0.0562583	-0.0682122	-0.0875268	-0.07252	-0.0666029	-0.0359923	-0.0323707	-0.0314859	-0.0221503	-0.0108791	-0.0168606	-0.011352	-0.0361943	-0.0196753	-0.0554705	-0.0199337	0.00102518	-0.0258757	-0.0271668	-0.0385734	-0.0438777	-0.0475287	-0.0319892	-0.046759	-0.0172748	-0.00920542	-0.0376423	-0.0449307	-0.00510979	0.0173253	-0.0513862	-0.00728684	0.00206347	-0.00805652	-0.0258871	-0.00845491	-0.0385215
35-02478	VCU01C07227	-0.0398261	0.0169777	-0.00423627	0.00120688	-0.0405213	0.00153417	0.0133617	-0.034366	-0.0162963	-0.00481297	-0.0487487	-0.0279015	-0.0313064	-0.0517609	-0.0572718	-0.0595616	-0.0589296	-0.0522304	-0.0442784	-0.0122594	-0.0568418	-0.00594381	-0.0227766	-0.0340545	-0.0521875	-0.0395383	-0.00833302	0.0081804	-0.00413018	-0.0140843	-0.0110145	-0.0417379	-0.0318245	-0.0224403	-0.0318527	-0.0228861	0.00353516	-0.0366424	-0.0463245	0.0133301	-0.0116533	-0.0386456	-0.0125562	-0.010387	-0.011958	-0.00083591	-0.000957735	-0.0302264
35-11222	VCU00C04276	-0.0130573	0.00442109	0.00338279	-0.00394058	-0.0164882	-0.00486715	-0.0363546	0.000495871	-0.028169	-0.0219291	-0.0372541	-0.0215363	-0.0382777	-0.0435719	-0.0291351	-0.0356425	-0.0228139	-0.0253475	-0.0385971	-0.0347328	-0.029275	-0.0247697	-0.0307738	0.0151697	-0.0458223	-0.0279297	-0.0289827	-0.0344687	-0.0267176	-0.0268689	-0.0289285	-0.0182747	-0.0153144	-0.0381885	-0.0365442	-0.015837	-0.0207621	-0.00907564	-0.0193277	-0.0116511	-0.0190805	-0.00230188	-0.0183876	-0.0305808	0.00409605	-0.0712978	-0.00371149	-0.0371977
35-11222	VCU00C04279	-0.0336821	-0.0459543	-0.0466507	-0.036876	-0.0499935	-0.00337855	-0.0540158	-0.01101	-0.0459442	-0.0194146	-0.04819	-0.043415	-0.054799	-0.0590673	-0.048506	-0.0145481	0.00409379	-0.0240869	-0.023886	-0.0117007	-0.0134241	0.0152464	0.00570879	0.000244201	-0.0018166	-0.0143585	-0.0403746	-0.0325242	-0.0278507	-0.0386027	-0.0291497	-0.0281848	-0.0219189	-0.0330524	-0.0560292	-0.00648329	-0.0348897	-0.034032	-0.00416066	-0.0155198	-0.0325242	-0.0164295	-0.024992	-0.0239628	-0.0176687	-0.0165774	0.00381841	-0.01029
35-11222	VCU00C04280	-0.0172454	-0.0161812	0.00854154	-0.0255687	-0.0284274	-0.0108791	-0.0277762	-0.0036923	-0.0283676	-0.0287389	-0.0312974	-0.0535373	-0.0430358	-0.0405789	-0.0402764	-0.0231885	-0.0225565	-0.0457218	-0.027511	-0.0292321	-0.0306135	-0.0119738	-0.0226514	-0.0124997	-0.0158144	-0.00373518	-0.0369324	-0.0306778	-0.0169994	-0.0332228	-0.0249096	-0.0281622	-0.0342069	-0.0283563	-0.0547527	-0.0183153	-0.00249486	-0.0243205	-0.0146249	-0.0186889	-0.0126679	-0.0312252	-0.0222338	-0.0190388	-0.0169622	-0.0392382	-0.0174745	-0.0130031
35-11222	VCU00C04277	0.0100685	-0.0208975	-0.0138428	-0.0041821	-0.0288123	0.0225901	0.00421116	-0.0291542	0.0100031	-0.00803622	-0.042739	-0.0302129	-0.0511718	-0.0239797	-0.0321123	-0.00556349	-0.0135945	-0.00233576	-0.0176371	-0.0491087	-0.00204569	-0.0250112	-0.0257719	0.0107107	-0.0193909	-0.0245237	-0.013494	-0.0353942	-0.0275291	-0.0503637	0.00593789	-0.0248995	-0.0341358	-0.0323888	-0.0113667	-0.000462299	-0.0099469	-0.0170683	0.0112072	-0.0129185	-0.0424613	-0.0185016	-0.0357271	-0.024781	-0.0207666	-0.110067	-0.00589078	-0.00312913
35-11222	VCU00C04278	-0.0143743	-0.0198073	-0.0125246	-0.0335264	-0.0248724	0.00202285	-0.0632047	-0.00196105	-0.0423666	-0.0366966	-0.0524775	-0.0282108	-0.0498536	-0.0534379	-0.048918	-0.032742	0.010749	-0.00512113	-0.015065	-0.0401534	-0.0281983	0.0118709	-0.00222627	-0.00506916	-0.00530617	-0.0118068	-0.0549209	-0.0470705	-0.0142423	-0.0496154	-0.0150853	-0.0295086	-0.0282581	-0.0268531	-0.0549593	-0.00507142	-0.0353016	-0.000931773	-0.018251	-0.00601492	-0.0414851	-0.0398667	-0.0427299	-0.039079	-0.0302772	-0.0482217	-0.0079922	-0.0262041
35-17540	VCU01C08386	-0.0297377	-0.0579681	-0.0334733	-0.0350974	-0.0424015	-0.026335	0.00395836	-0.0107132	-0.00723378	-0.0212835	-0.0119874	-0.0504134	-0.0199642	-0.0245744	-0.00683201	-0.0271318	-0.00222062	-0.0217383	-0.0419411	-0.0142536	-0.0289714	-0.0318752	-0.0334338	-0.0284116	-0.0299025	-0.0558949	-0.0213839	-0.0286938	-0.0516051	-0.00137419	-0.0309047	-0.0235565	-0.0147829	-0.0308178	-0.041142	-0.0196369	-0.00848989	-0.0100259	-0.0301948	-0.0265077	-0.0374708	-0.0235418	-0.0335862	-0.0246918	-0.0277446	-0.00317207	-0.0314487	-0.0352982
35-17540	VCU02C09776	-0.0059235	-0.0645883	-0.0380418	-0.0493547	-0.0411567	0.00933379	-0.0144025	-0.0245146	-0.0252527	0.00766011	-0.0249909	-0.0205578	-0.00971441	-0.0246975	-0.00524522	-0.0205296	-0.00450939	-0.0233432	-0.0357948	-0.0256613	-0.023737	-0.0370137	-0.0394842	-0.0582852	-0.025694	-0.0111071	0.00516595	-0.0264231	-0.0374798	-0.0215589	-0.0255563	-0.00920315	-0.0176416	-0.0355003	-0.0174418	-0.0410755	-0.0147682	0.00147775	-0.0255304	-0.0438427	-0.0127446	-0.0457783	-0.052517	-0.023333	-0.0544266	0.000124532	-0.0363591	-0.0178673
35-17540	VCU02C09777	-0.0119253	-0.0705901	-0.0522507	-0.0458956	-0.0530858	0.00572573	0.0121959	-0.0121646	0.0210654	0.0325487	-0.0152625	-0.0328289	0.0107287	-0.0120054	-0.0299409	-0.00179627	-0.0162105	-0.0308268	-0.038491	-0.00362231	-0.0597174	-0.0137209	-0.044688	-0.0306609	-0.0430945	-0.0314712	-0.0196437	-0.0358445	-0.0579579	-0.00795493	-0.0144601	-0.0368625	-0.0190839	-0.0518748	-0.0324486	-0.0280414	-0.0125629	-0.0129591	-0.0384854	-0.0525802	-0.0368704	-0.0170141	-0.0264885	-0.0480287	-0.0221288	0.00153185	-0.0476043	-0.0139522
35-17540	VCU01C08389	-0.0487126	-0.0536896	-0.0583755	-0.0581757	-0.0690135	-0.00313478	-0.0070374	0.0140829	-0.00614696	0.0106937	0.00118205	-0.00726539	0.0112151	0.0176616	0.0152284	-0.0217135	-0.00626321	-0.0232732	-0.0574963	-0.0518083	-0.0322161	-0.0309024	-0.0350827	-0.0462466	-0.0204946	-0.0153686	-0.00684669	-0.0215656	-0.0489225	0.0111113	-0.00816034	0.00443124	-0.0159758	-0.00100628	0.00964304	-0.0316586	-0.0133304	-0.00529149	-0.054527	-0.0460525	-0.0346741	-0.00626885	-0.0428722	-0.0517597	-0.0203885	0.0104533	-0.0519053	-0.0143777
35-17540	VCU01C08382	-0.0114107	-0.0519516	-0.0234673	-0.0228116	-0.0411725	-0.00458839	0.0100888	-0.019629	0.00641981	0.00502263	-0.000613527	-0.0312884	0.000870567	-0.0162782	-0.00480507	-0.023851	-0.0207113	-0.0396591	-0.0533646	-0.0157602	-0.0426747	-0.0456925	-0.0659449	-0.067192	-0.0400721	-0.0292468	0.0190565	-0.0158381	-0.0332781	-0.0238544	-0.0190749	-0.035094	-0.0238127	-0.0404175	-0.0160898	-0.017268	-0.0642543	-0.0185997	-0.06111	-0.0648321	-0.0272368	-0.0493277	-0.0366887	-0.0505917	-0.022868	0.0211963	-0.0466337	-0.0311056
35-17540	VCU01C08383	-0.000505188	-0.0468595	-0.028406	-0.0137299	-0.0330027	-0.00895714	0.0122173	-0.0205781	0.00455878	0.0302904	-0.0294894	-0.0422684	-0.00874157	-0.0200771	-0.0197746	-0.0581983	-0.0443438	-0.0492712	-0.0637746	-0.0295899	-0.0701827	-0.0236163	-0.049796	-0.0494473	-0.0492283	-0.0260924	0.00750663	-0.035823	-0.0218026	-0.00907337	-0.0062316	-0.019287	-0.0306891	-0.0347554	-0.033111	-0.0329214	-0.0173289	-0.00370471	-0.028775	-0.0329531	-0.010062	-0.0552922	-0.0357	-0.0266917	-0.0443348	0.0112422	-0.0147547	-0.0278372
35-21458	VCU01C06814	-0.0187577	-0.00230527	-0.0271668	-0.0226356	0.015655	-0.0110236	-0.0175479	0.000722721	-0.0229267	-0.00722589	-0.0142299	-0.0262109	-0.0173053	-0.0381016	-0.0191053	-0.0205973	-0.0327318	-0.0259186	-0.0176246	-0.00897293	-0.00203329	-0.0117763	-0.0291791	0.00559368	-0.0199484	0.00603722	-0.0301237	0.00713533	-0.00711304	-0.0283518	-0.0117176	-0.0321822	-0.0147456	-0.0367078	-0.0383691	-0.0322522	-0.0448145	-0.0563813	-0.0399604	-0.0342216	0.0146585	-0.0393487	0.00748631	-0.0140538	-0.0254277	-0.0502114	-0.00394059	-0.0109818
35-21458	VCU01C06810	-0.0223263	-0.0268474	-0.0289116	-0.0354371	-0.0341922	-0.0111725	-0.0294375	-0.0339643	-0.00210212	-0.0196854	-0.0331867	-0.0269298	-0.0497125	-0.0482815	-0.0254096	-0.0205183	-0.0010785	0.0171334	-0.00078958	0.00193481	-0.0230418	0.0351513	-0.0132559	-0.0134771	-0.00938261	0.00315256	-0.0318685	0.0137116	-0.00578017	-0.0475366	-0.00217773	-0.0189947	-0.0186562	-0.0333232	-0.0388601	-0.0305774	-0.0179485	-0.0300853	-0.0249491	-0.0353964	-0.0351888	-0.0531761	-0.0270867	-0.0433834	-0.0448404	-0.088318	0.000583917	0.042557
35-21458	VCU01C06811	0.00423035	-0.0197825	-0.00543258	-0.0158336	0.0156177	-0.0167601	-0.0194089	-0.0274693	-0.0331088	-0.00794705	-0.0203084	-0.0236265	-0.0239537	-0.0254864	-0.0317951	0.00216279	-0.0109976	0.00151498	-0.0317963	0.0319111	-0.0133552	0.00722222	-0.022947	-0.0146192	-0.0273948	-0.0165694	-0.00941533	0.0174709	-0.00965797	-0.0128869	-0.00730939	-0.0251523	-0.0109073	-0.0354912	-0.00238651	-0.0235125	-0.016355	-0.035103	-0.0183401	-0.0107775	-0.0274399	-0.0412098	-0.0357519	-0.0278835	-0.0459825	-0.047171	-0.00751141	0.0260267
35-21458	VCU01C06815	0.0206625	-0.0207903	-0.00644039	-0.0161575	0.00822665	-0.043643	-0.00297676	-0.0051098	-0.0346865	-0.0265089	-0.00376227	-0.0306756	-0.0242776	-0.019769	-0.0173007	-0.0209585	-0.00117669	-0.0112335	-0.00476333	0.0263438	-0.00319233	-0.024448	-0.0459543	-0.00878784	-0.024869	-0.0164374	-0.0571577	-0.0219505	-0.0460017	-0.000672205	-0.0419433	-0.010202	-0.0123711	-0.020085	-0.0214043	-0.00274881	-0.0267097	-0.0377066	-0.019462	0.0178512	-0.0284477	-0.0178244	-0.0221695	-0.00597993	-0.0256748	-0.0229877	-0.00304788	0.0140761
35-21458	VCU01C06812	0.00223953	-0.0312342	-0.0187081	-0.0324147	0.00405203	-0.0376728	-0.0240214	-0.0251286	-0.0585809	-0.0276058	-0.0162579	-0.0171822	-0.00873254	-0.0157365	-0.00414937	0.00587131	0.00274175	0.00909906	0.000522966	0.0424588	-0.0188796	-0.0265709	-0.00282442	-0.0232213	-0.00989386	-0.00180417	-0.0192712	-0.00492357	-0.00184593	-0.011686	-0.0349472	-0.0298788	-0.0257787	-0.0511605	-0.0169159	-0.0213997	0.009239	-0.0259231	-0.0138337	-0.00205359	-0.00788724	-0.0338537	-0.0206447	-0.00274542	-0.0296215	-0.00721466	-0.00471479	0.0132071
35-13532	VCU01C08148	-0.00714915	-0.00779469	-0.00906095	-0.0216277	0.0113054	-0.0122955	-0.060197	0.00287042	-0.0398148	-0.0282175	0.0188082	-0.0143743	0.0243959	-0.00175791	-0.0293822	0.027943	-0.01474	-0.013968	0.0031029	0.00799305	-0.00501499	-0.00381531	-0.0113012	-0.0156259	-0.00457824	0.00202962	0.0120334	-0.000519849	-0.00245761	-0.0379448	-0.0112797	-0.0189778	-0.0300379	-0.036156	-0.0461383	-0.0557515	-0.00824274	-0.0361097	-0.0345071	-0.039597	-0.0454307	-0.0328695	-0.0557944	-0.0269524	-0.0513207	0.0133752	-0.026984	0.00131071
35-13532	VCU01C08147	0.000787048	0.0295501	0.0386566	0.016287	0.0177598	-0.0118824	-0.0278677	-0.0125607	-0.0274332	-0.0459284	-0.012809	0.00097101	-0.0400496	-0.0137694	-0.00115637	-0.0206583	-0.0201403	0.00137729	-0.0108464	-0.0100598	-0.00425997	-0.0222101	-0.0186392	0.00576071	-0.00861066	-0.0486234	-0.0340602	-0.0202825	0.01038	-0.0190658	-0.0099548	-0.00591221	-0.0183402	-0.0152253	-0.0266894	-0.00461435	-0.0275494	-0.0256658	-0.0218975	-0.0077236	-0.0148111	-0.00931716	0.00981909	-0.00545176	-0.0115822	-0.0626969	0.0122986	-0.0154882
35-13532	VCU01C08132	-0.0138281	-0.00968619	0.0103631	-0.0183898	0.00120688	-0.0246738	-0.0569591	-0.0277458	-0.0431882	-0.0433315	-0.00382886	-0.0193435	-0.0129455	-0.0188097	-0.0296779	0.0173885	-0.0321337	0.00249234	-0.00505788	-0.00848876	-0.00132116	-0.00205925	-0.00589755	-0.000989346	-0.00327811	-0.00681508	-0.0194947	-0.0334158	-0.022587	-0.0394943	-0.024342	-0.0146	-0.0395665	-0.00499129	-0.046206	-0.0531975	-0.0129839	-0.0317319	-0.0162229	-0.037157	-0.0358095	-0.0411443	-0.0381942	-0.0273621	-0.0347464	0.0105718	-0.00733197	-0.00126471
35-13532	VCU01C08131	-0.00437057	0.0224547	0.0154891	0.00543004	0.00667487	-0.0205736	-0.0312015	-0.00529375	-0.0493468	-0.0274907	0.0220428	-0.0291497	-0.00496985	-0.0184711	-0.0262617	-0.00814793	-0.0372665	-0.0392302	-0.0155481	-0.0425742	0.00813636	0.018569	0.00789146	0.0173591	0.00503952	-0.0260822	-0.0310107	-0.0254401	-0.00230075	-0.0143066	-0.0126047	-0.0133496	-0.0182544	-0.0215228	-0.0130392	-0.00487054	-0.024158	-0.0213625	-0.0150865	-0.0157309	-0.0368388	-0.0268993	-0.0291926	-0.0131171	-0.0337239	-0.0679685	-0.0137186	0.00431726
35-13532	VCU01C08146	-0.0161462	0.00110419	-0.00050405	-0.0131848	0.00276434	-0.0382766	-0.0620129	-0.00544272	-0.0556511	-0.0527168	0.00274403	-0.0292987	-0.0240406	-0.00459966	-0.0310841	0.0263551	-0.00663901	-0.00381531	-0.0164949	-0.0119467	-0.00876867	-0.00164167	-0.0181325	-0.0150481	-0.00912981	-0.0122108	-0.037087	-0.0136204	-0.017496	-0.0329214	-0.0107019	-0.00346771	-0.0252426	-0.0158584	-0.032224	-0.0345421	-0.0393532	-0.0439669	-0.0329034	-0.040273	-0.0583033	-0.0375351	-0.0472375	-0.03082	-0.0535926	-0.0328955	-0.0321055	-0.00381079
35-39622	VCU02C11274	0.00952566	-0.0171089	-0.04596	-0.0168075	0.00928641	-0.00644941	-0.0300718	0.32389	-0.00524408	-0.0115427	0.0213487	-0.0158234	0.0271643	0.000440592	-0.0294635	0.00609027	-0.00923588	-0.0531468	-0.0365318	-0.0440662	0.0309236	0.0437499	0.00731139	-0.0118316	0.043215	-0.0436464	-0.0363783	-0.018497	-0.0502993	-0.0706263	-0.000760233	-0.045276	-0.040264	-0.0167455	-0.0636595	0.0252118	-0.00729811	-0.00792221	-0.00187414	-0.0103837	-0.0238544	0.0230167	-0.0119908	-0.0268057	-0.00398346	-0.00471596	0.00222937	-0.0148427
35-39622	VCU02C11275	-0.0412831	-0.0163956	-0.025299	-0.0244153	-0.053035	-0.00653407	0.0237594	0.262139	0.00253635	-0.00706788	-0.0321958	-0.0107787	-0.0210228	-0.0213016	-0.0530294	-0.00698888	-0.0263046	-0.000227547	-0.0325129	-0.0104108	-0.0234188	0.011521	0.0114442	-0.0195534	-0.00975954	-0.0517101	-0.0366909	-0.0227992	-0.024623	-0.00425658	0.00861603	0.000803977	-0.0137897	0.00608123	-0.0225949	0.0173761	-0.00966249	0.0154744	0.0067042	-0.0199292	-0.0218873	-0.0139997	-0.041826	-0.0137818	-0.0363264	-0.0148315	-0.0236163	-0.0234764
35-39622	VCU02C11277	-0.0214912	-0.0618041	-0.0259107	-0.0289026	-0.033699	-0.0122752	-0.0092246	0.0122377	0.0189087	-0.0378861	0.00275642	0.00354191	0.0166651	0.010915	0.00118658	0.00801562	0.0249477	0.0276575	0.0262625	-0.0542234	0.00811381	0.0431676	0.0434328	-0.0166315	0.0150478	-0.0287265	-0.0182668	-0.0183955	0.0104432	-0.0273237	-0.0248239	-0.0247708	-0.0203287	-0.0442287	-0.0178492	-0.0103645	-0.00560072	-0.00405908	-0.00826983	-0.0392347	-0.0295662	-0.0102798	-0.0505307	-0.036507	-0.037736	-0.0155571	-0.00371034	-0.00687603
35-39622	VCU02C11278	-0.0430956	-0.00977309	-0.0418158	-0.0138033	-0.0312523	-0.00492695	-0.0106534	0.183385	-0.000529993	-0.00409294	-0.0147445	-0.00791771	0.00417957	-0.0139951	-0.0407075	0.0133121	-0.00600363	-0.0175423	-0.0247505	-0.0378703	0.0430468	0.0449304	0.042004	-0.0177183	0.0417738	-0.049761	-0.0281306	-0.0164046	-0.0278033	-0.0368455	-0.00436718	-0.0338367	-0.03441	-0.015451	-0.0314746	0.00815444	-0.020024	0.013206	-0.00810278	-0.0199179	-0.0369223	0.0148503	-0.0126341	-0.0193559	-0.00588061	-0.0137943	0.00591757	-0.0189056
35-39622	VCU02C11276	-0.0270336	0.000133602	-0.0441057	-0.0167771	-0.017356	-0.0166778	-0.00918172	0.354127	0.0110865	-0.0239368	-0.00198815	-0.0358546	-0.0174881	-0.0233522	-0.0352463	0.0144418	-0.0285832	-0.00603975	-0.0270404	-0.0211244	-0.00449585	0.0323817	0.0123573	-0.0112312	0.0369762	-0.0441858	-0.0483164	-0.0272435	-0.0558542	-0.0456327	-0.00631512	-0.0206244	-0.0304307	-0.000300895	-0.0662507	0.0130457	0.000369486	-0.0122232	0.00545148	-0.0304149	-0.0389842	0.00104775	-0.0206233	-0.0300808	-0.0343875	-0.035348	0.00339972	-0.0223353
35-02578	VCU01C09043	-0.0214291	0.0121214	0.012337	0.0115108	-0.0108396	-0.0255495	-0.00927653	-0.0311293	-0.0184169	-0.0405597	-0.0263621	-0.0156598	-0.0308054	-0.0726893	-0.0216627	-0.0266883	-0.0104401	-0.0261962	-0.0282751	-0.0439026	-0.00288085	-0.0278981	-0.00814117	0.00280834	-0.012133	0.00233998	-0.0314272	0.0103913	-0.00294517	-0.00617405	-0.0388962	-0.0260766	-0.0149093	-0.0507779	-0.0388747	-0.0253487	-0.0265122	-0.00479492	-0.0452535	-0.0177431	-0.00579485	-0.043046	-0.0242517	-0.000197076	-0.0149905	-0.0977936	-0.000570643	-0.0072699
35-02578	VCU01C09042	-0.0248114	0.0342721	-0.00164617	0.00379698	0.0176943	-0.0135437	-0.0516424	-0.0405529	-0.0224832	-0.0422323	-0.0290606	-0.00217209	-0.0446745	-0.0513365	-0.0136464	-0.0264231	-0.0047035	-0.0100868	-0.0136475	-0.0363422	-0.01675	-0.018286	-0.0124354	-0.0118587	-0.0130076	-0.0168866	-0.0316179	-0.00723943	-0.0204619	-0.0174215	-0.0134398	0.00599095	-0.0146441	-0.0200782	-0.0203716	-0.0343164	-0.0212316	-0.0420314	-0.0277762	-0.0262549	-0.0270731	-0.0355996	-0.0402866	-0.0124704	-0.0379786	-0.0577469	0.00744569	0.00291218
35-02578	VCU01C09227	-0.0465084	0.0108653	-0.00419338	-0.00251179	-0.0144894	-0.0402561	-0.0321901	-0.0360329	-0.0336934	-0.0587998	-0.0530373	-0.0171439	-0.0457399	-0.060609	-0.0207531	-0.0244108	0.00802351	0.00491992	-0.0297592	-0.0501741	0.00520996	-0.0242528	0.00553499	-0.0145199	-0.0211402	-0.0152162	-0.0176371	0.00571558	-0.0352057	0.0135434	-0.0219144	0.0166662	-0.00636252	-0.0112267	-0.012774	-0.0283146	-0.0241208	-0.023263	-0.0367067	-0.0329057	0.019166	-0.00976406	0.00526865	0.0186085	-0.0104333	-0.0496934	-0.0126555	-0.0033966
35-02578	VCU01C09294	-0.0433439	0.0189313	-0.0220024	0.00316046	-0.0133767	-0.0228432	-0.0112436	-0.0662665	0.000247582	-0.0269106	-0.0334586	-0.0649314	-0.0421194	-0.0492374	-0.031267	-0.0587479	-0.0254017	-0.0191584	-0.0244289	-0.0352689	-0.0286712	-0.00843574	-0.0138699	-0.00998753	-0.0331359	0.0401543	0.00935074	0.0354391	0.0295117	0.00280157	-0.0178379	-0.00182675	-0.0251974	-0.00669433	-0.00117443	-0.0295955	-0.0447795	-0.0322951	-0.0632927	-0.0329327	0.00876612	-0.0167444	-0.0011417	0.0115142	-0.0111443	-0.045047	-0.026817	-0.0206357
35-02578	VCU01C09226	-0.00978437	0.0299214	0.00505986	0.00571556	0.0234885	-0.0182363	-0.0269264	-0.0634834	-0.0157772	-0.0305108	-0.027142	-0.0404909	-0.0588281	-0.0596767	-0.0249503	-0.0255304	-0.0127018	-0.0285719	-0.0322466	-0.0217711	-0.0286238	-0.0256004	-0.035252	-0.0167793	-0.0342283	-0.0116623	-0.033119	0.0110933	-0.0135279	-0.0127672	-0.00707577	0.0196502	-0.0159171	-0.0122323	-0.0308776	-0.0371852	-0.0157794	-0.0282581	-0.048427	-0.0252482	-0.0293721	-0.0210285	-0.0114671	-0.0253701	-0.028081	-0.0457975	0.00822441	0.00460279
35-02450	VCU01C06693	0.0143571	-0.0133033	-0.00431075	-0.00468093	-0.012669	0.0373655	-0.0252403	-0.0459532	-0.0131792	0.0215575	-0.0213524	-0.0180592	-0.0172466	0.00629792	-0.0182488	-0.0223624	-0.0144353	-0.0443258	-0.0156282	-0.0298878	-0.0374245	0.00196078	0.00404978	-0.00734213	-0.0290087	-0.0657158	-0.0674527	-0.0601722	-0.0415923	-0.00458388	-0.0333164	-0.0297298	-0.0437536	-0.00108527	-0.0385384	-0.0243284	-0.00793803	-0.0120957	-0.020638	-0.0257279	-0.0410224	0.0069886	-0.00214388	-0.0318911	-0.0201256	-0.0550541	0.014014	-0.00499581
35-02450	VCU01C06691	0.0154936	0.00527316	0.011644	0.018569	-0.0111906	0.00715564	-0.0287773	-0.0359257	-0.0358659	0.00411411	-0.0243194	-0.0412019	-0.0415291	-0.0274456	-0.0408215	-0.011879	0.000835577	-0.0226717	-0.0246365	-0.0257877	-0.0132627	-0.0159385	-0.0251342	0.00849866	-0.0237686	-0.0228601	-0.0583371	-0.0433055	-0.0193683	-0.0025355	-0.022947	-0.00169244	-0.0213016	0.00540859	-0.0344383	-0.0156688	-0.0132988	-0.0173425	-0.0345477	-0.0206018	-0.00705774	-0.0175219	0.0100493	-0.00864113	-0.0234346	-0.0654303	-0.00605103	-0.0190196
35-02450	VCU01C06692	-0.00428254	-0.0111974	-0.0155413	-0.0033729	-0.0350703	0.0131405	-0.0256421	-0.0315367	-0.0176845	-0.00597315	-0.000666553	-0.00136289	-0.0149127	-0.0024249	0.000841219	-0.0184327	-0.0188266	-0.0142931	-0.0140922	0.0134813	-0.00887362	-0.0122334	-0.0191494	-0.00124665	-0.0256489	-0.0579105	-0.0658027	-0.034357	-0.0455277	-0.0152445	-0.0238014	-0.0226085	-0.0392539	-0.00809828	-0.0259457	-0.0430821	-0.0245259	-0.0258339	-0.0385937	-0.0220261	-0.0132694	-0.00287407	0.0137545	-0.00356815	-0.0045692	-0.0809889	0.0169179	-0.010527
35-02450	VCU01C06694	0.000788175	0.0021944	-0.00921671	0.0125266	0.0059063	0.00761046	-0.0462184	-0.0513151	-0.0311936	-0.0289432	-0.0256884	-0.0477002	-0.061478	-0.0361097	-0.0200771	0.0102333	0.0262535	-0.0117301	-0.00753964	0.00772331	-0.00733648	-0.00898648	-0.0122548	0.00861151	-0.00416405	-0.0302704	-0.0641516	-0.0435346	-0.0394311	-0.0244221	-0.032751	-0.0299623	-0.0324734	-0.0295865	-0.0474339	-0.0334519	-0.0261804	-0.049032	-0.0293055	-0.0271002	-0.00557704	-0.0120517	0.0132398	0.0011606	-0.0115811	-0.0583643	-0.0267978	-0.0174249
35-02450	VCU01C06695	-0.0234244	0.0185611	-0.00721234	0.0034742	-0.0128349	0.0199876	-0.0289398	-0.0365442	-0.00274429	-0.0228353	-0.00305239	-0.0206188	-0.0150188	-0.00549464	-0.00986563	-0.0244661	-0.00559622	-0.0195286	-0.0355138	0.0136032	-0.032005	-0.0126815	-0.00979453	-0.0140053	-0.0241591	-0.0401207	-0.064085	-0.0376547	-0.0443799	-0.0177443	-0.0462489	-0.044828	-0.0435775	-0.00774842	-0.0469113	0.00240656	-0.0216683	-0.00154685	-0.00894923	-0.00754188	-0.0320694	0.000667432	-0.0159882	-0.00595397	-0.00820887	-0.0188582	-0.00199605	-0.0270472
35-50391	VCU01C05446	0.00912953	-0.0326653	-7.74443e-05	-0.022789	-0.0182386	-0.0410416	-0.00846846	-0.0249638	-0.0298054	-0.0261872	-0.0301135	0.00338617	-0.0386603	-0.0267425	-0.00455453	-0.0291858	-0.0361909	-0.0343931	-0.0129907	0.021764	-0.0146113	-0.0044067	-0.00687716	0.0131913	-0.0186201	0.00690961	-0.0243499	-0.0239086	-0.000427295	-0.0473131	-0.0159747	-0.0431645	-0.0143292	-0.0294522	-0.04388	-0.0148517	0.000512805	-0.00364489	0.0112942	0.00859798	-0.0299499	0.00654845	0.005737	-0.0376886	-0.0286588	-0.0678048	-0.00956545	-0.00942549
35-50391	VCU01C05457	-0.0428733	-0.0400992	-0.0472928	-0.0331867	-0.0320558	-0.02716	-0.0512383	-0.0331957	-0.0512598	-0.0291757	-0.0390293	0.0115684	-0.0268305	-0.0240316	0.026881	-0.00173985	-0.00737712	-0.0180039	-0.0115337	-0.00367988	-0.0466664	-0.0295086	-0.00975165	-0.0382416	-0.052385	0.0383451	0.013355	0.00216957	-0.00615147	-0.00903838	-0.0218128	-0.0219877	-0.0252967	-0.0207	0.00602141	-0.0258193	-0.00475541	0.0124024	-0.0142637	0.0143865	0.0137962	-0.0421487	-0.0289398	-0.0264287	-0.0140933	-0.0248567	-0.02931	-0.0134399
35-50391	VCU01C05458	-0.0359697	-0.0638581	-0.0361718	-0.0550078	-0.0355251	-0.0527427	-0.0237032	-0.027546	-0.0260044	-0.0424478	-0.0142299	0.00057601	-0.0337194	-0.00105592	0.0190802	-0.0208253	-0.0207632	-0.0113283	-0.0305052	-0.0270968	-0.0491098	-0.0138281	-0.0153867	-0.0207373	-0.0396681	0.016752	-0.0140515	-0.0225012	-0.0222733	-0.0378127	-0.0243702	-0.051104	-0.0381129	-0.0239413	-0.021841	0.0345441	0.00955726	0.0431292	0.0334471	0.0526364	-0.0213614	-0.0410585	-0.0439217	-0.0490478	-0.0426397	-0.0318595	-0.0542088	-0.0304736
35-50391	VCU01C05448	-0.0255112	-0.0425708	-0.0283349	-0.0308708	-0.0352113	-0.0333932	-0.0158663	-0.0507135	-0.0375453	-0.00531632	-0.0169938	-0.0277209	-0.0448043	-0.028099	-0.00100965	-0.0398893	-0.0409671	-0.0226412	-0.0489992	-0.0059235	-0.0318121	-0.0365397	-0.0105134	-0.0322782	-0.0525768	0.0141021	0.00814767	-0.00577339	-0.0194518	0.00672791	-0.0408125	-0.0259412	-0.0150018	-0.0404976	-0.0168538	-0.0500624	0.00508358	-0.0133225	-0.019243	-0.00791884	0.0155421	-0.0375531	-0.0162512	-0.00701485	-0.0143991	-0.0109141	-0.028248	-0.0238905
35-50391	VCU01C05456	-0.0285189	-0.0362316	-0.0137886	-0.0216819	-0.0335455	-0.0284218	-0.053412	-0.0324057	-0.0423767	-0.0487893	-0.0487261	-0.0340342	-0.0466721	-0.037148	-0.0491561	-0.0359438	-0.00727103	0.00866116	-0.0129094	-0.0110969	-0.040975	0.00137391	-0.0041742	-0.0203536	-0.0358648	-0.0231017	-0.0403408	-0.0408114	-0.027019	-0.0250044	-0.0413124	-0.0306586	-0.0352215	-0.0358682	-0.0461924	-0.0155684	-0.00464933	-0.0132525	-0.0326235	-0.000325735	0.00672113	-0.0260845	-0.0207407	-0.0284884	-0.0300593	-0.0511955	-0.0489236	-0.0118519
35-93441	VCU01C06909	-0.00409181	-0.0334621	-0.0378059	-0.00728571	-0.0345376	0.00238851	-0.0399277	-0.0243928	-0.0272966	-0.0329113	-0.0176879	-0.0305808	-0.048804	-0.0252595	-0.0499201	-0.0167602	-0.0215995	-0.0402053	-0.00934198	-0.0367101	-0.00868289	0.0371996	0.00611847	-0.00743919	0.0225303	-0.0160006	-0.0217271	-0.00566957	0.0182677	-0.0444623	-0.0278282	-0.046127	-0.0309701	-0.0292231	-0.05106	-0.00197008	-0.0365318	-0.00398572	-0.00910836	-0.0304984	0.0224852	-0.00815471	0.00323043	-0.000299786	-0.0166891	-0.013432	-0.0507135	-0.0142118
35-93441	VCU01C06373	0.00139535	-0.0292287	-0.00769763	0.00367284	-0.0574331	-0.0182273	0.00477094	-0.0132062	0.0038376	-0.00804637	0.0219954	-0.0526784	0.0148165	-0.00495403	-0.0088691	-0.0274591	-0.0177082	-0.0379098	-0.0100101	-0.0340726	-0.0251952	0.0102006	-0.0237303	-0.0123248	-0.0149555	-0.0116533	-0.032882	-0.0368862	-0.0242336	0.0139147	-0.0189214	-0.0252516	-0.0152242	-0.0370724	0.00537926	-0.0179124	-0.0272831	-0.0434094	-0.0544593	-0.0419953	-0.029705	0.000638065	-0.0230847	-0.0312884	-0.0297817	-0.00281543	-0.039983	-0.00872464
35-93441	VCU01C06906	-0.0242799	-0.0185422	-0.0502429	-0.0292976	-0.043099	-0.005489	-0.00061465	-0.017452	0.0182857	0.00788357	-0.00356589	-0.0335568	-0.00664128	0.0146235	-0.00958124	-0.0295391	-0.0225238	-0.0113791	-0.0233748	-0.0101636	-0.0263633	-0.0235678	-0.02809	-0.0140628	-0.0144138	0.009634	0.00185581	-0.0342927	-0.0346346	-0.0106206	-0.0249909	-0.0350827	-0.0247133	-0.0187487	-0.00456581	-0.00209648	-0.00565377	-0.000350553	-0.0054732	-0.037464	-0.00830369	-0.00451955	-0.0269885	-0.01912	-0.0520374	0.0157362	-0.0705597	-0.0435188
35-93441	VCU01C06910	-0.0315006	-0.0376175	-0.0343243	-0.0277413	-0.0347035	-0.0151034	-0.0183221	-0.0184034	0.0054797	-0.0252121	-0.00520121	-0.018892	-0.0030332	-0.000348276	0.00873113	-0.0358479	-0.0242731	-0.0409412	-0.0440459	-0.0228556	-0.0313042	-0.00411551	-0.032233	-0.0232213	-0.0068162	0.00172941	-0.0209811	-0.0392336	-0.0369539	-0.00701258	-0.0423564	-0.0327285	-0.0298822	-0.0353163	-0.00791093	-0.0347362	-0.0224493	-0.0213636	-0.0345793	-0.041379	-0.0165502	-0.0174396	-0.0347791	-0.0510758	-0.050937	-0.00276919	-0.0641019	-0.0266883
35-93441	VCU01C06911	-0.0251884	-0.025378	-0.0455661	-0.0294082	-0.0344326	-0.0144906	-0.00813439	-0.000920491	0.000735139	-0.00932505	0.0123956	-0.0240926	0.0225427	0.0177045	-0.00262465	-0.010044	-0.00827208	-0.0182149	-0.0235994	-0.029424	-0.0290956	-0.00247681	-0.0277446	-0.0109818	0.000749804	0.000746418	0.00459487	-0.0430663	-0.00237298	-0.03843	-0.0245316	-0.0557109	-0.0424918	-0.0553351	-0.042862	-0.0134918	-0.0273079	-0.0140256	-0.0314588	-0.0397403	-0.00374084	-0.0131792	-0.0037318	-0.0168369	-0.0324283	-0.0132131	-0.0426295	-0.00954738
[truncated: 53 more columns]
