# Supplementary material for: A Frameshift Variant in the CHST9 Gene Identified by Family-Based Whole Genome Sequencing Is Associated with Schizophrenia in Chinese Population
Source: Sci Rep. 2019 Sep 3;9:12717. doi: 10.1038/s41598-019-49052-w (PMC6722128; doi:10.1038/s41598-019-49052-w)
Supplement: Supplementary file 2 — Table S2 WGS 101 Samples Description [file 41598_2019_49052_MOESM2_ESM.xlsx]

## Sheet: Sheet1
Fam#	FamID	PersonID	CellLine	PersonCode	List_sex	Age	Diagnosis	Note	BCFtoolPredicted_Sex	Log P(Haploid)/nSites	Log P(Diploid)/nSites	NSites	Score: F < 0 < M		Total Gender Agreed	Total Sample with Gender	Total Gender Agreed Ratio
1	35-02451	35-02451-01	01C06833	1	M	56	1		M	-0.399265	-0.623484	329049	0.224219	Female	46	46	1
	35-02451	35-02451-02	01C06834	2	F	51	1		F	-0.753721	-0.563226	332263	-0.190495	Male	55	55	1
	35-02451	35-02451-03	01C06835	3	M	79	0		M	-0.415156	-0.649062	328835	0.233906	Total	101	101	1
	35-02451	35-02451-04	01C06840	4	F	75	0		F	-0.734636	-0.550914	332053	-0.183722
	35-02451	35-02451-05	01C06841	5	M	48	0		M	-0.389821	-0.610966	329200	0.221145
2	35-04480	35-04480-01	01C07233	1	F	27	1		F	-0.745419	-0.554604	331991	-0.190815
	35-04480	35-04480-02	01C07440	2	F	30	1		F	-0.762188	-0.555823	331989	-0.206365
	35-04480	35-04480-03	01C07230	3	M	57	0	other mental illness	M	-0.406061	-0.63233	330299	0.226269
	35-04480	35-04480-04	01C07231	4	F	58	0		F	-0.75938	-0.550283	332607	-0.209097
	35-04480	35-04480-05	01C07232	5	M	31	0		M	-0.395066	-0.616614	329449	0.221548
3	35-04560	35-04560-01	01C08833	1	M	54	1		M	-0.398209	-0.626813	327666	0.228604
	35-04560	35-04560-02	01C08834	2	F	52	1		F	-0.782816	-0.560168	332781	-0.222648
	35-04560	35-04560-03	01C08837	3	M	93	0		M	-0.40051	-0.629269	328099	0.228759
	35-04560	35-04560-06	01C08839	6	F	47	0	should be the daughter, age and diagnosis checked with original data	F	-0.763298	-0.55638	331862	-0.206917
	35-04560	35-04560-05	01C08838	5	F	50	0		F	-0.741204	-0.554211	331986	-0.186993
4	35-06277	35-06277-01	00C04111	1	M	30	1		M	-0.401347	-0.627935	327960	0.226588
	35-06277	35-06277-02	00C04112	2	F	28	1		F	-0.753692	-0.5614	331915	-0.192292
	35-06277	35-06277-03	00C04113	3	M	58	0	other mental illness	M	-0.404227	-0.625062	328602	0.220836
	35-06277	35-06277-04	00C04114	4	F	54	0	other mental illness	F	-0.750419	-0.566319	332439	-0.1841
	35-06277	35-06277-05	00C04115	5	F	31	0		F	-0.749402	-0.56095	331824	-0.188452
5	35-07178	35-07178-01	00C02390	1	M	28	1		M	-0.390678	-0.611519	329766	0.220841
	35-07178	35-07178-02	01C05158	2	F	42	1		F	-0.762753	-0.561554	332493	-0.2012
	35-07178	35-07178-04	00C02392	4	F	59	1		F	-0.791982	-0.553051	332655	-0.238931
	35-07178	35-07178-05	00C02393	5	F	31	0		F	-0.756924	-0.57359	332407	-0.183334
6	35-13523	35-13523-01	01C08132	1	F	38	1		F	-0.752192	-0.553616	332490	-0.198577
	35-13523	35-13523-02	01C08131	2	M	40	1		M	-0.408902	-0.639187	329975	0.230285
	35-13523	35-13523-03	01C08148	3	M	67	0	other mental illness	M	-0.392232	-0.614854	330135	0.222622
	35-13523	35-13523-04	01C08147	4	F	66	0		F	-0.775798	-0.561096	332521	-0.214702
	35-13523	35-13523-05	01C08146	5	M	41	0		M	-0.39822	-0.623936	329465	0.225715
7	35-21458	35-21458-01	01C06810	1	M	33	1		M	-0.399877	-0.632714	328096	0.232837
	35-21458	35-21458-02	01C06811	2	M	29	1		M	-0.401952	-0.626711	328435	0.224759
	35-21458	35-21458-04	01C06814	4	F	71	0		F	-0.746636	-0.560389	331584	-0.186247
	35-21458	35-21458-05	01C06815	5	M	43	0		M	-0.39884	-0.623176	327149	0.224337
	35-21458	35-21458-10	01C06812	10	M	38	0		M	-0.396573	-0.620478	325225	0.223905
8	35-39622	35-02497-01	01C07598	1	M	51	1		M	-0.395294	-0.620477	329007	0.225183
	35-39622	35-39622-02	02C11278	2	F	27	1		F	-0.765882	-0.566605	332203	-0.199277
	35-39622	35-39622-03	02C11274	3	M	65	0		M	-0.409445	-0.63767	329734	0.228225
	35-39622	35-39622-04	02C11275	4	F	67	0		F	-0.769142	-0.562805	332360	-0.206336
	35-39622	35-39622-05	02C11276	5	M	32	0		M	-0.403007	-0.629361	330312	0.226354
9	35-50505	35-50505-01	01C07708	1	F	31	1		F	-0.717854	-0.544685	331266	-0.173169
	35-50505	35-50505-02	01C07751	2	F	30	1		F	-0.726751	-0.545163	332108	-0.181588
	35-50505	35-50505-03	01C07709	3	M	62	0		M	-0.38838	-0.608458	328381	0.220078
	35-50505	35-50505-04	01C07710	4	F	61	0		F	-0.731096	-0.549209	332565	-0.181887
	35-50505	35-50505-05	01C07846	5	F	37	0		F	-0.72558	-0.544283	331789	-0.181297
	35-50505	35-50505-06	01C07845	6	M	34	0	other mental illness	M	-0.388923	-0.613113	327566	0.224189
10	35-92569	35-92569-01	01C08946	1	F	39	1		F	-0.742371	-0.556051	332352	-0.18632
	35-92569	35-92569-02	01C09065	2	M	27	1		M	-0.39006	-0.612725	329266	0.222666
	35-92569	35-92569-03	01C09064	3	M	69	0		M	-0.403639	-0.630521	329589	0.226882
	35-92569	35-92569-04	01C09055	4	F	71	0		F	-0.739205	-0.552322	331547	-0.186882
	35-92569	35-92569-05	01C09054	5	F	36	0		F	-0.754182	-0.557783	331825	-0.1964
11	35-93327	35-93327-01	00C04843	1	M	39	1		M	-0.390254	-0.611674	328774	0.22142
	35-93327	35-93327-02	01C05083	2	M	33	1		M	-0.403743	-0.634451	327499	0.230708
	35-93327	35-93327-03	01C05084	3	M	62	0		M	-0.392546	-0.61434	329014	0.221794
	35-93327	35-93327-04	01C05079	4	F	58	0		F	-0.749362	-0.556743	331829	-0.192618
	35-93327	35-93327-05	01C05080	5	F	35	0		F	-0.751811	-0.552554	332557	-0.199257
12	35-93405	35-93405-01	01C05766	1	M	29	1		M	-0.408965	-0.639057	328830	0.230092
	35-93405	35-93405-02	01C05765	2	F	25	1		F	-0.77358	-0.560275	332420	-0.213304
	35-93405	35-93405-04	01C05769	4	F	57	0		F	-0.768613	-0.572481	332620	-0.196132
	35-93405	35-93405-05	01C05923	5	M	34	0		M	-0.405836	-0.632046	328840	0.226211
13	35-02478	35-02478-01	01C07209	1	M	46	1		M	-0.401374	-0.627439	327775	0.226065
	35-02478	35-02478-02	01C07210	2	M	41	1		M	-0.401835	-0.628373	328199	0.226538
	35-02478	35-02478-03	01C07211	3	M	74	0		M	-0.407044	-0.629628	327622	0.222584
	35-02478	35-02478-05	01C07228	5	M	50	0		M	-0.398735	-0.627836	328109	0.229101
	35-02478	35-02478-10	01C07227	10	F	44	1		F	-0.780326	-0.548027	332513	-0.232299
14	35-02578	35-02578-01	01C09042	1	F	27	1		F	-0.761217	-0.558133	332077	-0.203084
	35-02578	35-02578-02	01C09227	2	M	24	1		M	-0.403421	-0.630086	327192	0.226665
	35-02578	35-02578-03	01C09043	3	M	65	0		M	-0.396633	-0.621015	328685	0.224382
	35-02578	35-02578-05	01C09294	5	M	33	0		M	-0.403708	-0.630158	328721	0.226451
	35-02578	35-02578-10	01C09226	10	F	30	1		F	-0.747838	-0.55909	332222	-0.188748
15	35-11222	35-11222-01	00C04279	1	M	39	1		M	-0.413668	-0.623344	329621	0.209676
	35-11222	35-11222-02	00C04280	2	M	42	1		M	-0.408684	-0.624099	329578	0.215415
	35-11222	35-11222-04	00C04276	4	F	69	0		F	-0.763414	-0.561784	332682	-0.20163
	35-11222	35-11222-05	00C04277	5	F	32	0		F	-0.77928	-0.55292	332323	-0.22636
	35-11222	35-11222-06	00C04278	6	F	45	0	other mental illness	F	-0.760121	-0.563624	331788	-0.196497
16	35-17540	35-17540-01	02C09776	1	F	32	1		F	-0.781336	-0.555567	332128	-0.225768
	35-17540	35-17540-02	02C09777	2	F	35	1		F	-0.744035	-0.554069	331952	-0.189967
	35-17540	35-17540-04	01C08386	4	F	57	1		F	-0.748243	-0.559362	331661	-0.188881
	35-17540	35-17540-05	01C08389	5	F	33	0		F	-0.779381	-0.553014	332431	-0.226367
	35-17540	35-17540-10	01C08382	10	M	37	1		M	-0.396574	-0.620564	328497	0.22399
	35-17540	35-17540-11	01C08383	11	M	39	1		M	-0.39542	-0.61902	328741	0.223601
17	35-02450	35-02450-01	01C06691	1	M	41	1		M	-0.393836	-0.616273	327361	0.222437
	35-02450	35-02450-02	01C06692	2	F	36	1		F	-0.745358	-0.552621	332321	-0.192737
	35-02450	35-02450-04	01C06693	4	F	69	0		F	-0.732451	-0.542695	331646	-0.189756
	35-02450	35-02450-05	01C06694	5	M	45	0		M	-0.392904	-0.617745	328227	0.22484
	35-02450	35-02450-06	01C06695	6	M	44	0	other mental illness	M	-0.385615	-0.608358	326671	0.222743
18	35-50391	35-50391-01	01C05457	1	M	28	1		M	-0.399437	-0.623849	330011	0.224412
	35-50391	35-50391-02	01C05458	2	M	43	1		M	-0.392402	-0.615704	329524	0.223303
	35-50391	35-50391-04	01C05446	4	F	66	1		F	-0.755355	-0.547707	331843	-0.207648
	35-50391	35-50391-06	01C05448	6	M	45	0		M	-0.39347	-0.617581	328834	0.224112
	35-50391	35-50391-10	01C05456	10	M	27	1		M	-0.394276	-0.619519	328194	0.225243
19	35-93441	35-93441-01	01C06373	1	M	45	1		M	-0.39906	-0.629011	328709	0.229951
	35-93441	35-93441-02	01C06906	2	M	44	1		M	-0.401405	-0.629608	328506	0.228202
	35-93441	35-93441-04	01C06909	4	F	71	0		F	-0.754598	-0.55383	331634	-0.200769
	35-93441	35-93441-05	01C06910	5	M	40	0		M	-0.396665	-0.623545	328324	0.22688
	35-93441	35-93441-10	01C06911	10	F	38	1		F	-0.742747	-0.554816	331306	-0.187931
20	35-02497	35-02497-02	01C07620	2	M	42	1		M	-0.407343	-0.640867	329895	0.233523
	35-02497	35-02497-03	01C07621	3	M	80	0		M	-0.395777	-0.619884	328383	0.224107
	35-02497	35-02497-04	01C07618	4	F	71	0		F	-0.762768	-0.56438	331926	-0.198388
	35-02497	35-02497-05	01C07619	5	M	40	0		M	-0.393243	-0.617313	328458	0.22407
remove	35-39622a	35-39622-01	02C11277	1	M	34	1		M	-0.367485	-0.415726	75471	0.048241
remove	35-93405a	35-93405-03	01C05768	3	M	61	0		M	-0.480606	-0.735153	329826	0.254547
Note: highlight means there was information changed in these subjects based on kinship analysis and original data.
