# Supplementary material for: A Frameshift Variant in the CHST9 Gene Identified by Family-Based Whole Genome Sequencing Is Associated with Schizophrenia in Chinese Population
Source: Sci Rep. 2019 Sep 3;9:12717. doi: 10.1038/s41598-019-49052-w (PMC6722128; doi:10.1038/s41598-019-49052-w)
Supplement: Supplementary file 3 — Table S3 Variants Functional Annotation [file 41598_2019_49052_MOESM3_ESM.xlsx]

## Sheet: Table S3
Table S3. The number of functional annotation before and after filtering
	Functional_annotation	# of RawVariants	# of FilteredVariants	% of FilteredVariants
1	downstream	98693	26835	27.1904
2	exons	99027	19465	19.6563
3	exonic;splicing	87	20	22.9885
4	intergenic	8350188	2299435	27.5375
5	introns	5154299	1399766	27.1573
6	ncRNA_exonic	47497	13749	28.9471
7	ncRNA_exonic;splicing	15	1	6.66667
8	ncRNA_intronic	858002	243731	28.4068
9	ncRNA_splicing	313	90	28.754
10	ncRNA_UTR5	6	1	16.6667
11	splicing	756	123	16.2698
12	upstream	96195	24884	25.8683
13	upstream;downstream	4266	893	20.933
14	UTR3	116301	29214	25.1193
15	UTR5	25576	6133	23.9795
16	UTR5;UTR3	56	10	17.8571
	total	14851277	4064350	27.367
