# Supplementary material for: A Frameshift Variant in the CHST9 Gene Identified by Family-Based Whole Genome Sequencing Is Associated with Schizophrenia in Chinese Population
Source: Sci Rep. 2019 Sep 3;9:12717. doi: 10.1038/s41598-019-49052-w (PMC6722128; doi:10.1038/s41598-019-49052-w)
Supplement: Supplementary file 4 — Table S4 Classification of the Variants from Exons after Filtering [file 41598_2019_49052_MOESM4_ESM.xlsx]

## Sheet: Sheet1
Table S4. Classification of the variants from exons after filtering
Exonic_Annotation	# of variants
frameshift indels	7
stoploss	11
stopgain	73
nonsynonymous SNP	8674
nonframeshift indels	319
synonymous SNP	9959
unknown	422
total	19465
