# Supplementary material for: A Frameshift Variant in the CHST9 Gene Identified by Family-Based Whole Genome Sequencing Is Associated with Schizophrenia in Chinese Population
Source: Sci Rep. 2019 Sep 3;9:12717. doi: 10.1038/s41598-019-49052-w (PMC6722128; doi:10.1038/s41598-019-49052-w)
Supplement: Supplementary file 5 — Table S5 The Stop-loss and Stop-gain Mutation [file 41598_2019_49052_MOESM5_ESM.xlsx]

## Sheet: Sheet1
Table S5. The stop-loss and stop-gain mutation
Chr	BP	RS#	Ref/Alt	# of Fam	stop-loss/stop-gain	Gene	Schizophrenia-related
1	152770613	rs41268500	T/G	2	stop-loss	LCE1D	No
1	159785370	rs4301626	T/C	4	stop-loss	FCRL6	No
1	204159611	rs71745629	CT/C	2	stop-loss	KISS1	Yes
4	152212603	rs2407221	T/G	4	stop-loss	PRSS48	No
9	116800	rs79220013	C/G	2	stop-loss	FOXD4	No
10	27687225	rs2505323	A/G	2	stop-loss	PTCHD3	No
11	5877979	rs12419602	T/A	2	stop-loss	OR52E8	No
11	57983194	rs7103033	A/G	3	stop-loss	OR1S1	No
19	37488499	rs1667366	T/C	3	stop-loss	ZNF568	No
19	56499279	rs306457	G/C	2	stop-loss	NLRP8	No
X	1522163	rs113329185	CA/C	2	stop-loss	ASMTL	No
1	47080679	rs6671527	G/A	2	stop-gain	MOB3C	No
1	55251314	rs2270002	G/A	2	stop-gain	TTC22	No
1	87716226	rs11161953	T/A	4	stop-gain	LOC101927844	No
1	152323132	rs12568784	G/T	3	stop-gain	FLG2	No
1	158549492	rs863362	C/T	3	stop-gain	OR10X1	No
1	203186950	rs150192398	C/CAGACCATGGCCCCGCCCAGTCCCT	3	stop-gain	CHIT1	No
1	223285200	rs5744168	G/A	2	stop-gain	TLR5	Yes
1	228469903	rs3795786	A/T	5	stop-gain	OBSCN	No
1	248113026	rs10888281	T/A	4	stop-gain	OR2L8	No
1	248512939	rs201185608	AC/A	2	stop-gain	OR14C36	No
2	120125053	rs3731608	C/G	2	stop-gain	DBI	No
2	214142631	rs13000409	G/C	2	stop-gain	LOC100130451	No
2	228476140	rs2176186	C/T	2	stop-gain	C2orf83	No
2	234731210	rs75177406	C/T	2	stop-gain	MROH2A	No
3	53899276	rs1043261	C/T	2	stop-gain	IL17RB	No
3	56591278	rs150150392	T/TGGGGTAAGCA	3	stop-gain	CCDC66	No
3	149238595	rs112399999	C/CTTAA	3	stop-gain	WWTR1	No
3	194061907	rs4974539	G/A	2	stop-gain	CPN2	No
4	15482360	rs1861050	C/T	2	stop-gain	CC2D2A	No
5	33751454	rs1530507	A/T	2	stop-gain	ADAMTS12	Yes
5	41061715	rs1023840	C/T	2	stop-gain	MROH2B	No
5	74965122	rs34358	G/A	2	stop-gain	ANKDD1B	No
5	134782450	rs12520799	T/A	4	stop-gain	DCANP1	No
5	139936760	rs250426	G/T,A	2	stop-gain	SRA1	No
6	17606162	rs200897067	C/T	2	stop-gain	FAM8A1	No
6	29911240	rs9260156	T/A	2	stop-gain	HLA-A	Yes
6	32489731	rs41554620	G/C	2	stop-gain	HLA-DRB5	Yes
6	32497905	rs71549219	G/A	2	stop-gain	HLA-DRB5	Yes
6	32632638	rs1130385	C/A	3	stop-gain	HLA-DQB1	Yes
6	167709702	rs2235197	G/A	3	stop-gain	UNC93A	No
7	21582963	rs2285943	G/T	3	stop-gain	DNAH11	No
7	55540707	rs815957	G/A	2	stop-gain	VOPP1	No
7	149528262	rs10261977	C/T	4	stop-gain	SSPO	Yes
8	19819724	rs328	C/G	2	stop-gain	LPL	Yes
8	39872935	rs4503083	T/A	4	stop-gain	IDO2	No
8	100133706	rs7460625	T/G	4	stop-gain	VPS13B	No
9	21207037	rs10119910	A/T	3	stop-gain	IFNA10	No
9	21481483	rs2039381	G/A	2	stop-gain	IFNE	No
9	125391241	rs1476860	G/A	2	stop-gain	OR1B1	No
9	139235526	rs59873903	C/A	2	stop-gain	GPSM1	No
9	139634495	rs9886752	G/A	3	stop-gain	LCN10	No
10	73964243	rs11000217	G/C	3	stop-gain	ASCC1	No
10	104896078	rs34104646	T/A	4	stop-gain	NT5C2	Yes
10	124214355	rs2736911	C/T	2	stop-gain	ARMS2	No
10	127585221	rs202109621	C/T	2	stop-gain	FANK1	No
11	5444136	rs2647574	C/T	2	stop-gain	OR51Q1	No
11	48286231	rs10838851	T/A	2	stop-gain	OR4X1	No
11	55339652	rs1459101	C/T	3	stop-gain	OR4C16	No
11	58126479	rs79337234	G/A	3	stop-gain	OR5B17	No
11	60265002	rs2298553	C/T	3	stop-gain	MS4A12	No
11	62848487	rs11231341	A/C	2	stop-gain	SLC22A24	No
11	73978243	rs3741132	G/A	3	stop-gain	P4HA3	No
11	99690376	rs12292659	C/T	2	stop-gain	CNTN5	Yes
12	9333626	rs117889746	G/A	2	stop-gain	PZP	No
12	11214145	rs2708381	C/T	3	stop-gain	TAS2R46	No
13	25671210	rs80062522	C/T	3	stop-gain	PABPC3	No
14	64560092	rs2781377	G/A	4	stop-gain	SYNE2	No
15	44165012	rs112441486	C/CTATT	2	stop-gain	FRMD5	No
15	90764219	rs4932305	G/A	2	stop-gain	SEMA4B	Yes
16	89261482	rs2270416	C/A	3	stop-gain	CDH15	Yes
17	4461748	rs7215121	G/A	2	stop-gain	GGT6	No
17	39197499	rs3213755	G/A	2	stop-gain	KRTAP1-1	No
17	39579059	rs78158550	G/A	2	stop-gain	KRT37	No
17	39595484	rs148768443	G/A	2	stop-gain	KRT38	No
17	45425287	rs71377306	C/T	2	stop-gain	EFCAB13	No
18	25616451	rs1944294	A/T	3	stop-gain	CDH2	Yes
19	35719020	rs541169	C/T	2	stop-gain	FAM187B	No
19	58019892	rs67054060	G/A	2	stop-gain	ZNF773	No
20	2187944	rs6137326	C/T	3	stop-gain	LOC388780	No
21	11049621	rs28441174	G/A	3	stop-gain	BAGE2/BAGE3	No
21	47334414	rs440207	C/T	2	stop-gain	PCBP3	No
22	19511925	rs885985	G/A	3	stop-gain	CLDN5	Yes
X	103294760	rs2301384	C/T	2	stop-gain	H2BFM	No
